# Supplementary material for: TET Family Members Are Integral to Porcine Oocyte Maturation and Parthenogenetic Pre-Implantation Embryogenesis
Source: Int J Mol Sci. 2023 Aug 5;24(15):12455. doi: 10.3390/ijms241512455 (PMC10419807; doi:10.3390/ijms241512455)
Supplement: Supplementary file 1 [file ijms-24-12455-s001.zip]

Archive with 1 entries (1 files):
- ijms-2526069-supplementary.xls
