# Supplementary material for: TET Family Members Are Integral to Porcine Oocyte Maturation and Parthenogenetic Pre-Implantation Embryogenesis
Source: Int J Mol Sci. 2023 Aug 5;24(15):12455. doi: 10.3390/ijms241512455 (PMC10419807; doi:10.3390/ijms241512455)
Supplement: Supplementary file 1 [file ijms-24-12455-s001.zip › ijms-2526069-supplementary.xls]

geneid	name	Bobcat339.1_FPKM	Bobcat339.2_FPKM	Ctrl.1_FPKM	Ctrl.2_FPKM	log2FC	Pvalue	trend	Description	GO	Pathway	TF
ENSSSCG00000012408	NHSL2	0.083562921	0.07911361	0	0	5.347871974	0.019066274	UP	NHS like 2 [Source:NCBI gene;Acc:100151779]	[GO:0030154:cell differentiation]	-	-
ENSSSCG00000029189	DCHS1	0.041571087	0.059973536	0	0	5.254720629	0.02399783	UP	dachsous cadherin-related 1 [Source:NCBI gene;Acc:100623166]	[GO:0016020:membrane][GO:0005509:calcium ion binding][GO:0007156:homophilic cell adhesion via plasma membrane adhesion molecules][GO:0007155:cell adhesion][GO:0005886:plasma membrane][GO:0016021:integral component of membrane][GO:0001658:branching involved in ureteric bud morphogenesis][GO:0001822:kidney development][GO:0003007:heart morphogenesis][GO:0003183:mitral valve morphogenesis][GO:000319…	-	-
ENSSSCG00000035550	-	0.584044807	0.473954845	0	0	5.24600655	0.024434161	UP	olfactory receptor 4K1 [Source:NCBI gene;Acc:110259162]	[GO:0016021:integral component of membrane][GO:0004984:olfactory receptor activity][GO:0007186:G protein-coupled receptor signaling pathway][GO:0004930:G protein-coupled receptor activity][GO:0016020:membrane][GO:0007165:signal transduction][GO:0007186:G protein-coupled receptor signaling pathway][GO:0005886:plasma membrane][GO:0007608:sensory perception of smell][GO:0050896:response to stimulus]…	-	-
ENSSSCG00000039617	RF00494	6.010078734	7.586762487	0	0	5.14579701	0.030649444	UP		-	-	-
ENSSSCG00000002315	SLC8A3	0.092367218	0.085664446	0	0	5.141106328	0.030936577	UP	solute carrier family 8 member A3 [Source:NCBI gene;Acc:100152101]	[GO:0016020:membrane][GO:0016021:integral component of membrane][GO:0055085:transmembrane transport][GO:0006816:calcium ion transport][GO:0007154:cell communication][GO:0005432:calcium:sodium antiporter activity][GO:0035725:sodium ion transmembrane transport][GO:0016020:membrane][GO:0016021:integral component of membrane][GO:0055085:transmembrane transport][GO:0006816:calcium ion transport][GO:00…	[ssc04020:Calcium signaling pathway][ssc04974:Protein digestion and absorption]	-
ENSSSCG00000017344	-	0.191817025	0.062264133	0	0	5.126882693	0.034316227	UP	Ig-like V-type domain-containing protein FAM187A [Source:NCBI gene;Acc:102165039]	[GO:0016020:membrane][GO:0016021:integral component of membrane]	-	-
ENSSSCG00000017723	CCL2	2.179655221	16.11572862	0.370613328	0.577523007	4.256219606	1.06E-06	UP	chemokine (C-C motif) ligand 2 [Source:NCBI gene;Acc:397422]	[GO:0005576:extracellular region][GO:0006955:immune response][GO:0008009:chemokine activity][GO:0005615:extracellular space][GO:0007186:G protein-coupled receptor signaling pathway][GO:0006954:inflammatory response][GO:0005125:cytokine activity][GO:0005615:extracellular space][GO:0006935:chemotaxis][GO:0006954:inflammatory response][GO:0002548:monocyte chemotaxis][GO:0030593:neutrophil chemotaxis…	[ssc04060:Cytokine-cytokine receptor interaction][ssc04062:Chemokine signaling pathway][ssc04621:NOD-like receptor signaling pathway][ssc04668:TNF signaling pathway][ssc05142:Chagas disease (American trypanosomiasis)][ssc05144:Malaria][ssc05164:Influenza A][ssc05168:Herpes simplex infection][ssc05323:Rheumatoid arthritis]	-
ENSSSCG00000009668	CLU	0.158451237	2.764552841	0.04041291	0.12595006	4.125204732	8.08E-05	UP	clusterin [Source:NCBI gene;Acc:397025]	[GO:0001540:amyloid-beta binding][GO:0005102:signaling receptor binding][GO:0031625:ubiquitin protein ligase binding][GO:0044877:protein-containing complex binding][GO:0048156:tau protein binding][GO:0050750:low-density lipoprotein particle receptor binding][GO:0051082:unfolded protein binding][GO:0051787:misfolded protein binding][GO:0000902:cell morphogenesis][GO:0001774:microglial cell activat…	-	-
ENSSSCG00000008165	RFX8	0.235282299	0.80615981	0	0.083120755	3.657942022	0.03097322	UP	RFX family member 8, lacking RFX DNA binding domain [Source:NCBI gene;Acc:100516728]	[GO:0003700:DNA-binding transcription factor activity][GO:0006355:regulation of transcription, DNA-templated][GO:0003677:DNA binding][GO:0000978:RNA polymerase II proximal promoter sequence-specific DNA binding][GO:0005634:nucleus][GO:0003700:DNA-binding transcription factor activity][GO:0006357:regulation of transcription by RNA polymerase II]	-	RFX
ENSSSCG00000023045	BAHCC1	0.087058059	0.282591942	0.026644938	0.018453573	3.01590931	0.013694507	UP	BAH domain and coiled-coil containing 1 [Source:NCBI gene;Acc:100625456]	[GO:0003682:chromatin binding][GO:0003682:chromatin binding]	-	-
ENSSSCG00000040652	CBLN1	0.514652253	1.113713312	0.157514165	0.081817577	2.748507413	0.000215415	UP	cerebellin 1 precursor [Source:NCBI gene;Acc:100127148]	[GO:0005515:protein binding][GO:0042803:protein homodimerization activity][GO:0007157:heterophilic cell-cell adhesion via plasma membrane cell adhesion molecules][GO:0009306:protein secretion][GO:0021707:cerebellar granule cell differentiation][GO:0051965:positive regulation of synapse assembly][GO:0090394:negative regulation of excitatory postsynaptic potential][GO:0099151:regulation of postsyna…	-	-
ENSSSCG00000029791	-	2.671146104	18.14400341	1.513943333	2.044607595	2.532540832	0.002086459	UP		[GO:0005515:protein binding]	-	-
ENSSSCG00000039419	SLCO4A1	0.178309491	0.723494553	0.030318499	0.141735031	2.38957829	0.022821877	UP	solute carrier organic anion transporter family member 4A1 [Source:NCBI gene;Acc:110257486]	[GO:0016020:membrane][GO:0055085:transmembrane transport][GO:0005515:protein binding][GO:0005215:transporter activity][GO:0016021:integral component of membrane][GO:0005886:plasma membrane][GO:0006811:ion transport][GO:0016020:membrane][GO:0055085:transmembrane transport][GO:0005515:protein binding][GO:0005215:transporter activity][GO:0016021:integral component of membrane][GO:0005886:plasma memb…	-	-
ENSSSCG00000023684	MT1A	1.710211389	1.392818167	0.281411983	0.389796846	2.215054679	0.000160159	UP	metallothionein-1E-like [Source:NCBI gene;Acc:102166944]	[GO:0046872:metal ion binding][GO:0005634:nucleus][GO:0005634:nucleus][GO:0005737:cytoplasm][GO:0048471:perinuclear region of cytoplasm][GO:0008270:zinc ion binding][GO:0005737:cytoplasm][GO:0006882:cellular zinc ion homeostasis][GO:0046872:metal ion binding][GO:0010273:detoxification of copper ion][GO:0071276:cellular response to cadmium ion][GO:0071280:cellular response to copper ion][GO:007129…	[ssc04978:Mineral absorption]	-
ENSSSCG00000029323	KCNE3	1.043532705	0.667200362	0.145174093	0.226223323	2.214402203	0.008865835	UP	potassium voltage-gated channel subfamily E regulatory subunit 3 [Source:NCBI gene;Acc:397168]	[GO:0016020:membrane][GO:0006811:ion transport][GO:0005249:voltage-gated potassium channel activity][GO:0006813:potassium ion transport][GO:0016021:integral component of membrane][GO:0098915:membrane repolarization during ventricular cardiac muscle cell action potential][GO:0005251:delayed rectifier potassium channel activity][GO:0008076:voltage-gated potassium channel complex][GO:0044325:ion cha…	[ssc04974:Protein digestion and absorption]	-
ENSSSCG00000031970	RASSF5	0.352508343	1.369630275	0.179814159	0.2037837	2.152208113	0.006657301	UP	Ras association domain family member 5 [Source:NCBI gene;Acc:100521638]	[GO:0007165:signal transduction][GO:0035556:intracellular signal transduction][GO:0042981:regulation of apoptotic process][GO:0017016:Ras GTPase binding][GO:0046872:metal ion binding][GO:0008285:negative regulation of cell population proliferation][GO:0031398:positive regulation of protein ubiquitination][GO:1900180:regulation of protein localization to nucleus][GO:0005634:nucleus][GO:0007165:sig…	[ssc04670:Leukocyte transendothelial migration][ssc05200:Pathways in cancer][ssc05223:Non-small cell lung cancer]	-
ENSSSCG00000000774	USP18	5.352726372	11.54949111	2.714453086	1.094798898	2.130103373	2.58E-05	UP	ubiquitin specific peptidase 18 [Source:NCBI gene;Acc:396777]	[GO:0036459:thiol-dependent ubiquitinyl hydrolase activity][GO:0016579:protein deubiquitination][GO:0006511:ubiquitin-dependent protein catabolic process][GO:0036459:thiol-dependent ubiquitinyl hydrolase activity][GO:0016579:protein deubiquitination][GO:0006511:ubiquitin-dependent protein catabolic process][GO:0019785:ISG15-specific protease activity][GO:0009617:response to bacterium][GO:0035634:…	-	-
ENSSSCG00000003423	DRAXIN	0.190984964	0.267425289	0.04584529	0.059533544	2.119289696	0.047278796	UP	dorsal inhibitory axon guidance protein [Source:NCBI gene;Acc:100524629]	[GO:0005576:extracellular region][GO:0007411:axon guidance][GO:0016055:Wnt signaling pathway][GO:0007275:multicellular organism development][GO:0021516:dorsal spinal cord development][GO:0021528:commissural neuron differentiation in spinal cord][GO:0030517:negative regulation of axon extension][GO:0030900:forebrain development][GO:0043524:negative regulation of neuron apoptotic process][GO:009009…	-	-
ENSSSCG00000031027	IRS4	0.107266497	1.141285755	0.145910759	0.151580842	2.047891308	0.045308415	UP	insulin receptor substrate 4 [Source:HGNC Symbol;Acc:HGNC:6128]	[GO:0008286:insulin receptor signaling pathway][GO:0005158:insulin receptor binding]	-	-
ENSSSCG00000009648	NEFM	2.272132679	5.239930291	0.862914524	0.949179522	2.04230832	1.56E-05	UP	neurofilament medium [Source:NCBI gene;Acc:100625407]	[GO:0005198:structural molecule activity][GO:0005882:intermediate filament][GO:0061564:axon development][GO:0005883:neurofilament][GO:0033693:neurofilament bundle assembly]	[ssc05014:Amyotrophic lateral sclerosis (ALS)]	-
ENSSSCG00000023462	GPR50	34.9383471	100.8840902	15.75952793	17.06784127	2.037647229	6.04E-07	UP	G protein-coupled receptor 50 [Source:NCBI gene;Acc:100620104]	[GO:0016021:integral component of membrane][GO:0007186:G protein-coupled receptor signaling pathway][GO:0004930:G protein-coupled receptor activity][GO:0008502:melatonin receptor activity][GO:0016020:membrane][GO:0007165:signal transduction][GO:0004930:G protein-coupled receptor activity][GO:0005886:plasma membrane][GO:0042802:identical protein binding][GO:0005654:nucleoplasm][GO:0005886:plasma m…	[ssc04080:Neuroactive ligand-receptor interaction]	-
ENSSSCG00000030241	TSC22D3	0.825626978	4.131665458	0.473795448	0.738310662	2.019917212	0.003939039	UP	TSC22 domain family member 3 [Source:NCBI gene;Acc:100517321]	[GO:0003700:DNA-binding transcription factor activity][GO:0006355:regulation of transcription, DNA-templated][GO:0003700:DNA-binding transcription factor activity][GO:0006355:regulation of transcription, DNA-templated][GO:0006970:response to osmotic stress][GO:0070236:negative regulation of activation-induced cell death of T cells][GO:0005634:nucleus][GO:0003700:DNA-binding transcription factor a…	-	TSC22
ENSSSCG00000035249	GADD45G	0.914284908	2.522616712	0.13991275	0.72674875	1.991348924	0.030572606	UP	growth arrest and DNA damage inducible gamma [Source:NCBI gene;Acc:100152997]	[GO:0005634:nucleus][GO:0051726:regulation of cell cycle][GO:0005634:nucleus][GO:0005737:cytoplasm][GO:0051726:regulation of cell cycle][GO:0000185:activation of MAPKKK activity][GO:0000185:activation of MAPKKK activity][GO:0043065:positive regulation of apoptotic process][GO:0046330:positive regulation of JNK cascade][GO:1900745:positive regulation of p38MAPK cascade][GO:0005737:cytoplasm]	[ssc04010:MAPK signaling pathway][ssc04110:Cell cycle][ssc04115:p53 signaling pathway]	-
ENSSSCG00000040839	-	0.451835659	0.774073848	0.268894413	0.039906233	1.96390146	0.039433841	UP		-	-	-
ENSSSCG00000010792	-	4.103266605	2.486264333	0.920951794	0.782787208	1.955636399	0.012720538	UP	proline rich acidic protein 1 [Source:NCBI gene;Acc:100154502]	-	-	-
ENSSSCG00000006392	IGSF8	0.630333552	0.950700788	0.292302295	0.111342419	1.953236255	0.001923018	UP	immunoglobulin superfamily member 8 [Source:NCBI gene;Acc:100154024]	[GO:0016020:membrane][GO:0016021:integral component of membrane][GO:1990573:potassium ion import across plasma membrane][GO:0005242:inward rectifier potassium channel activity][GO:0016020:membrane][GO:0016021:integral component of membrane][GO:0016021:integral component of membrane][GO:0016020:membrane][GO:0016021:integral component of membrane][GO:0016021:integral component of membrane]	-	-
ENSSSCG00000008823	SLC10A4	0.918290875	3.527265568	0.374735418	0.778595223	1.939575712	0.00402754	UP	solute carrier family 10 member 4 [Source:NCBI gene;Acc:100520624]	[GO:0016020:membrane][GO:0016021:integral component of membrane][GO:0008508:bile acid:sodium symporter activity][GO:0015721:bile acid and bile salt transport]	-	-
ENSSSCG00000039472	SLC30A1	17.22605586	16.3185673	5.798683453	3.001136275	1.923350879	4.90E-08	UP	solute carrier family 30 member 1 [Source:NCBI gene;Acc:503660]	[GO:0016021:integral component of membrane][GO:0055085:transmembrane transport][GO:0006812:cation transport][GO:0008324:cation transmembrane transporter activity][GO:0016020:membrane][GO:0098655:cation transmembrane transport][GO:0019855:calcium channel inhibitor activity][GO:0001701:in utero embryonic development][GO:0006829:zinc ion transport][GO:0006874:cellular calcium ion homeostasis][GO:000…	[ssc04978:Mineral absorption]	-
ENSSSCG00000034297	HES2	7.833855973	16.04883252	3.290858304	3.113496125	1.889240479	2.97E-06	UP	hes family bHLH transcription factor 2 [Source:NCBI gene;Acc:100515666]	[GO:0006355:regulation of transcription, DNA-templated][GO:0003677:DNA binding][GO:0046983:protein dimerization activity][GO:0005634:nucleus]	-	bHLH
ENSSSCG00000010922	ELF3	0.64609642	0.974475139	0.219715432	0.22825356	1.849598447	0.01473524	UP	E74 like ETS transcription factor 3 [Source:NCBI gene;Acc:100524949]	[GO:0003700:DNA-binding transcription factor activity][GO:0043565:sequence-specific DNA binding][GO:0006355:regulation of transcription, DNA-templated][GO:0005634:nucleus][GO:0006954:inflammatory response][GO:0006366:transcription by RNA polymerase II][GO:0030855:epithelial cell differentiation][GO:0003677:DNA binding][GO:0005634:nucleus][GO:0000981:DNA-binding transcription factor activity, RNA …	-	ETS
ENSSSCG00000023907	AFAP1	0.429860664	0.465111676	0.143003153	0.108944181	1.823946695	0.009674263	UP	actin filament associated protein 1 [Source:NCBI gene;Acc:100522448]	[GO:0009966:regulation of signal transduction][GO:0051493:regulation of cytoskeleton organization][GO:0005829:cytosol][GO:0017124:SH3 domain binding][GO:0042169:SH2 domain binding][GO:0009966:regulation of signal transduction][GO:0051493:regulation of cytoskeleton organization][GO:0005829:cytosol][GO:0017124:SH3 domain binding][GO:0042169:SH2 domain binding][GO:0009966:regulation of signal transd…	-	-
ENSSSCG00000035222	CHST8	9.672470462	16.76539032	3.640560609	3.848384006	1.813318345	1.61E-06	UP	carbohydrate sulfotransferase 8 [Source:NCBI gene;Acc:100620211]	[GO:0016021:integral component of membrane][GO:0008146:sulfotransferase activity][GO:0016051:carbohydrate biosynthetic process][GO:0016740:transferase activity][GO:0005794:Golgi apparatus][GO:0001537:N-acetylgalactosamine 4-O-sulfotransferase activity][GO:0005975:carbohydrate metabolic process][GO:0006790:sulfur compound metabolic process][GO:0030166:proteoglycan biosynthetic process][GO:0042446:…	-	-
ENSSSCG00000008995	LRAT	8.391501781	24.23551015	3.594310293	5.83859466	1.783687432	5.79E-05	UP	lecithin retinol acyltransferase [Source:NCBI gene;Acc:100513994]	[GO:0016020:membrane][GO:0016021:integral component of membrane][GO:0042572:retinol metabolic process][GO:0008374:O-acyltransferase activity][GO:0047173:phosphatidylcholine-retinol O-acyltransferase activity][GO:0006776:vitamin A metabolic process][GO:0009617:response to bacterium][GO:0032370:positive regulation of lipid transport][GO:1990830:cellular response to leukemia inhibitory factor][GO:00…	[ssc00830:Retinol metabolism][ssc04977:Vitamin digestion and absorption]	-
ENSSSCG00000013078	MYRF	0.357101471	0.473634226	0.070512429	0.183131344	1.718204329	0.03616193	UP	myelin regulatory factor [Source:NCBI gene;Acc:100520659]	[GO:0003700:DNA-binding transcription factor activity][GO:0006355:regulation of transcription, DNA-templated][GO:0003677:DNA binding][GO:0005634:nucleus][GO:0005737:cytoplasm][GO:0003700:DNA-binding transcription factor activity][GO:0043565:sequence-specific DNA binding][GO:0045893:positive regulation of transcription, DNA-templated][GO:0014003:oligodendrocyte development][GO:0016540:protein auto…	-	NDT80/PhoG
ENSSSCG00000014249	MARCH3	2.899203395	3.838156113	1.078713054	1.120631773	1.611446083	0.001889928	UP	membrane associated ring-CH-type finger 3 [Source:NCBI gene;Acc:100513526]	[GO:0008270:zinc ion binding][GO:0016020:membrane][GO:0016021:integral component of membrane][GO:0046872:metal ion binding][GO:0016874:ligase activity][GO:0005764:lysosome][GO:0005768:endosome][GO:0043231:intracellular membrane-bounded organelle][GO:0008270:zinc ion binding][GO:0016020:membrane][GO:0016021:integral component of membrane][GO:0046872:metal ion binding][GO:0016874:ligase activity]	-	-
ENSSSCG00000011740	SERPINI1	0.592564135	1.215988845	0.333535318	0.259872359	1.595290717	0.00587742	UP	serpin family I member 1 [Source:NCBI gene;Acc:100154352]	[GO:0005615:extracellular space][GO:0005615:extracellular space][GO:0004867:serine-type endopeptidase inhibitor activity][GO:0010951:negative regulation of endopeptidase activity][GO:0004867:serine-type endopeptidase inhibitor activity][GO:0034774:secretory granule lumen][GO:0043025:neuronal cell body][GO:0060205:cytoplasmic vesicle lumen]	-	-
ENSSSCG00000039875	NKD1	1.45476607	3.738404704	0.901090757	0.853509402	1.552984572	0.007189276	UP	NKD inhibitor of WNT signaling pathway 1 [Source:NCBI gene;Acc:100626194]	[GO:0005509:calcium ion binding][GO:0030178:negative regulation of Wnt signaling pathway][GO:0030165:PDZ domain binding][GO:0045732:positive regulation of protein catabolic process][GO:0090090:negative regulation of canonical Wnt signaling pathway][GO:1901231:positive regulation of non-canonical Wnt signaling pathway via JNK cascade][GO:1901233:negative regulation of convergent extension involved…	[ssc04310:Wnt signaling pathway]	-
ENSSSCG00000024671	WNT9A	1.282293804	1.189242144	0.700818009	0.14561035	1.530952317	0.023079759	UP	Wnt family member 9A [Source:NCBI gene;Acc:100512949]	[GO:0005576:extracellular region][GO:0005102:signaling receptor binding][GO:0016055:Wnt signaling pathway][GO:0007275:multicellular organism development][GO:0005615:extracellular space][GO:0030182:neuron differentiation][GO:0045165:cell fate commitment][GO:0005109:frizzled binding][GO:0016055:Wnt signaling pathway][GO:0048018:receptor ligand activity][GO:0007093:mitotic cell cycle checkpoint][GO:…	[ssc04310:Wnt signaling pathway][ssc04340:Hedgehog signaling pathway][ssc04390:Hippo signaling pathway][ssc04916:Melanogenesis][ssc05166:HTLV-I infection][ssc05200:Pathways in cancer][ssc05205:Proteoglycans in cancer][ssc05217:Basal cell carcinoma]	-
ENSSSCG00000024166	SLC2A6	5.857639396	6.337999047	2.4091535	1.82019858	1.523089598	0.000223652	UP	solute carrier family 2 member 6 [Source:NCBI gene;Acc:100627201]	[GO:0016020:membrane][GO:0016021:integral component of membrane][GO:0055085:transmembrane transport][GO:0005215:transporter activity][GO:0022857:transmembrane transporter activity][GO:0005887:integral component of plasma membrane][GO:1902600:proton transmembrane transport][GO:0008643:carbohydrate transport][GO:0034219:carbohydrate transmembrane transport][GO:0005351:carbohydrate:proton symporter …	-	-
ENSSSCG00000000807	SLC38A1	6.895284129	12.8546474	2.946908302	3.950225764	1.513123679	0.000629539	UP	solute carrier family 38 member 1 [Source:NCBI gene;Acc:100154364]	[GO:0016020:membrane][GO:0016021:integral component of membrane][GO:0005887:integral component of plasma membrane][GO:0015171:amino acid transmembrane transporter activity][GO:0003333:amino acid transmembrane transport][GO:0015186:L-glutamine transmembrane transporter activity][GO:0006868:glutamine transport][GO:0005886:plasma membrane][GO:0030424:axon][GO:0016020:membrane][GO:0016021:integral co…	[ssc04724:Glutamatergic synapse][ssc04727:GABAergic synapse]	-
ENSSSCG00000006002	NOV	1.624345604	3.163592079	1.027435597	0.665666423	1.4861385	0.001106131	UP	cellular communication network factor 3 [Source:NCBI gene;Acc:100154395]	[GO:0005576:extracellular region][GO:0005515:protein binding][GO:0005520:insulin-like growth factor binding][GO:0005178:integrin binding][GO:0007155:cell adhesion][GO:0031012:extracellular matrix][GO:0008201:heparin binding][GO:0060548:negative regulation of cell death][GO:0005112:Notch binding][GO:0005178:integrin binding][GO:0001525:angiogenesis][GO:0002062:chondrocyte differentiation][GO:00107…	-	-
ENSSSCG00000017129	-	2.024066137	4.903809935	1.077364326	1.399038291	1.47593861	0.015920561	UP	RAB40B, member RAS oncogene family [Source:NCBI gene;Acc:100522636]	[GO:0003924:GTPase activity][GO:0005525:GTP binding][GO:0035556:intracellular signal transduction][GO:0016567:protein ubiquitination][GO:0003924:GTPase activity][GO:0006886:intracellular protein transport][GO:0032482:Rab protein signal transduction][GO:0000139:Golgi membrane][GO:1990967:multi-organism toxin transport][GO:0005635:nuclear envelope][GO:0048471:perinuclear region of cytoplasm]	-	-
ENSSSCG00000012365	MSN	0.311107425	0.485128821	0.186700696	0.10667573	1.427562034	0.04977232	UP	moesin [Source:NCBI gene;Acc:494458]	[GO:0005856:cytoskeleton][GO:0003779:actin binding][GO:0008092:cytoskeletal protein binding][GO:0003725:double-stranded RNA binding][GO:0005102:signaling receptor binding][GO:0019899:enzyme binding][GO:0019901:protein kinase binding][GO:0050839:cell adhesion molecule binding][GO:0001771:immunological synapse formation][GO:0007159:leukocyte cell-cell adhesion][GO:0008360:regulation of cell shape][…	[ssc04670:Leukocyte transendothelial migration][ssc04810:Regulation of actin cytoskeleton][ssc05162:Measles][ssc05205:Proteoglycans in cancer]	-
ENSSSCG00000002764	SMPD3	0.624227405	2.046118	0.421435304	0.564291348	1.427276935	0.010393698	UP	sphingomyelin phosphodiesterase 3 [Source:NCBI gene;Acc:100518128]	[GO:0016020:membrane][GO:0016021:integral component of membrane][GO:0005737:cytoplasm][GO:0004620:phospholipase activity][GO:0004767:sphingomyelin phosphodiesterase activity][GO:0006684:sphingomyelin metabolic process][GO:0004767:sphingomyelin phosphodiesterase activity][GO:0061751:neutral sphingomyelin phosphodiesterase activity][GO:0001501:skeletal system development][GO:0001503:ossification][G…	[ssc00600:Sphingolipid metabolism]	-
ENSSSCG00000004672	GATM	1.459512166	2.267874317	0.503794096	0.883916314	1.425979892	0.002084556	UP	glycine amidinotransferase [Source:NCBI gene;Acc:100126844]	[GO:0015067:amidinotransferase activity][GO:0016020:membrane][GO:0016740:transferase activity][GO:0005739:mitochondrion][GO:0005739:mitochondrion][GO:0005743:mitochondrial inner membrane][GO:0006601:creatine biosynthetic process][GO:0006601:creatine biosynthetic process][GO:0015067:amidinotransferase activity][GO:0015068:glycine amidinotransferase activity][GO:0015068:glycine amidinotransferase a…	[ssc00260:Glycine, serine and threonine metabolism][ssc00330:Arginine and proline metabolism]	-
ENSSSCG00000010312	PLAU	0.54334896	3.268761009	0.820398839	0.598899098	1.403138236	0.048561486	UP	plasminogen activator, urokinase [Source:NCBI gene;Acc:396985]	[GO:0004252:serine-type endopeptidase activity][GO:0006508:proteolysis][GO:0008236:serine-type peptidase activity][GO:0031639:plasminogen activation][GO:0005576:extracellular region][GO:0005615:extracellular space][GO:0016787:hydrolase activity][GO:0008233:peptidase activity][GO:0004252:serine-type endopeptidase activity][GO:0006508:proteolysis][GO:0042730:fibrinolysis][GO:0031639:plasminogen act…	[ssc04064:NF-kappa B signaling pathway][ssc04610:Complement and coagulation cascades][ssc05202:Transcriptional misregulation in cancer][ssc05205:Proteoglycans in cancer][ssc05206:MicroRNAs in cancer]	-
ENSSSCG00000015445	NRCAM	1.10316825	0.71247939	0.427496541	0.262840038	1.394600745	0.008382589	UP	neuronal cell adhesion molecule [Source:NCBI gene;Acc:100520970]	[GO:0005515:protein binding][GO:0016020:membrane][GO:0016021:integral component of membrane][GO:0005515:protein binding][GO:0016020:membrane][GO:0016021:integral component of membrane][GO:0005515:protein binding][GO:0016020:membrane][GO:0016021:integral component of membrane][GO:0005515:protein binding][GO:0016020:membrane][GO:0016021:integral component of membrane][GO:0005515:protein binding][GO…	[ssc04514:Cell adhesion molecules (CAMs)]	-
ENSSSCG00000032251	MAFB	8.689469116	23.35349111	5.862325018	6.387214323	1.376379016	0.003915651	UP	MAF bZIP transcription factor B [Source:NCBI gene;Acc:100518227]	[GO:0003700:DNA-binding transcription factor activity][GO:0006355:regulation of transcription, DNA-templated][GO:0005634:nucleus][GO:0003677:DNA binding][GO:0000978:RNA polymerase II proximal promoter sequence-specific DNA binding][GO:0001228:DNA-binding transcription activator activity, RNA polymerase II-specific][GO:0008134:transcription factor binding][GO:0006357:regulation of transcription by…	-	TF_bZIP
ENSSSCG00000013655	ICAM1	2.280909723	4.839131874	1.163489806	1.587903868	1.365744535	0.004944975	UP	intercellular adhesion molecule 1 [Source:NCBI gene;Acc:396750]	[GO:0016020:membrane][GO:0098609:cell-cell adhesion][GO:0016021:integral component of membrane][GO:0005887:integral component of plasma membrane][GO:0005178:integrin binding][GO:0007155:cell adhesion][GO:0005178:integrin binding][GO:0002291:T cell activation via T cell receptor contact with antigen bound to MHC molecule on antigen presenting cell][GO:0002457:T cell antigen processing and presenta…	[ssc04064:NF-kappa B signaling pathway][ssc04514:Cell adhesion molecules (CAMs)][ssc04650:Natural killer cell mediated cytotoxicity][ssc04668:TNF signaling pathway][ssc04670:Leukocyte transendothelial migration][ssc05143:African trypanosomiasis][ssc05144:Malaria][ssc05150:Staphylococcus aureus infection][ssc05164:Influenza A][ssc05166:HTLV-I infection][ssc05169:Epstein-Barr virus infection][ssc05…	-
ENSSSCG00000012510	ARMCX2	0.851201437	1.077771554	0.2956235	0.460667115	1.352495083	0.037175351	UP	armadillo repeat containing X-linked 2 [Source:NCBI gene;Acc:100521941]	[GO:0005515:protein binding][GO:0003674:molecular_function][GO:0008150:biological_process][GO:0005575:cellular_component][GO:0005515:protein binding][GO:0003674:molecular_function][GO:0008150:biological_process][GO:0005575:cellular_component][GO:0005515:protein binding][GO:0003674:molecular_function][GO:0008150:biological_process][GO:0005575:cellular_component]	-	-
ENSSSCG00000033010	AHNAK	0.541537162	0.667806422	0.284362208	0.198348396	1.317605592	0.003271356	UP	AHNAK nucleoprotein [Source:NCBI gene;Acc:106504153]	[GO:0044548:S100 protein binding][GO:0097493:structural molecule activity conferring elasticity][GO:0043484:regulation of RNA splicing][GO:0051259:protein complex oligomerization][GO:1901385:regulation of voltage-gated calcium channel activity][GO:0005634:nucleus][GO:0005737:cytoplasm][GO:0005829:cytosol][GO:0005886:plasma membrane][GO:0015629:actin cytoskeleton][GO:0031982:vesicle][GO:0042383:sa…	-	-
ENSSSCG00000004602	TEX9	2.734162579	3.321689169	0.831922523	1.626825371	1.305170111	0.03448819	UP	testis expressed 9 [Source:NCBI gene;Acc:100155694]	-	-	-
ENSSSCG00000000810	AMIGO2	2.606736078	6.993930748	2.075619136	1.774436743	1.304522112	0.006391582	UP	adhesion molecule with Ig like domain 2 [Source:NCBI gene;Acc:100152349]	[GO:0005515:protein binding][GO:0043066:negative regulation of apoptotic process][GO:0016020:membrane][GO:0016021:integral component of membrane][GO:0016021:integral component of membrane][GO:0007420:brain development][GO:0051965:positive regulation of synapse assembly]	-	-
ENSSSCG00000008963	AREG	3.034989925	5.862007275	1.792589382	1.791709543	1.30323878	0.001085686	UP	amphiregulin [Source:NCBI gene;Acc:397668]	[GO:0005615:extracellular space][GO:0016020:membrane][GO:0016021:integral component of membrane][GO:0008284:positive regulation of cell population proliferation][GO:0008083:growth factor activity][GO:0007173:epidermal growth factor receptor signaling pathway][GO:0005154:epidermal growth factor receptor binding][GO:0007173:epidermal growth factor receptor signaling pathway][GO:0007186:G protein-co…	[ssc04012:ErbB signaling pathway][ssc04390:Hippo signaling pathway]	-
ENSSSCG00000033657	GREM1	5.525152894	4.873984624	2.118269151	2.144637877	1.287858626	0.000345579	UP	gremlin 1, DAN family BMP antagonist [Source:NCBI gene;Acc:100156280]	[GO:0005576:extracellular region][GO:0005125:cytokine activity][GO:0005615:extracellular space][GO:0030297:transmembrane receptor protein tyrosine kinase activator activity][GO:0043184:vascular endothelial growth factor receptor 2 binding][GO:0048018:receptor ligand activity][GO:0001525:angiogenesis][GO:0002042:cell migration involved in sprouting angiogenesis][GO:0002092:positive regulation of r…	-	-
ENSSSCG00000030303	ACHE	4.810115459	8.494509041	2.771463553	2.694262106	1.275663061	0.001567949	UP	acetylcholinesterase (Cartwright blood group) [Source:NCBI gene;Acc:100621099]	[GO:0004104:cholinesterase activity][GO:0005615:extracellular space][GO:0016787:hydrolase activity][GO:0052689:carboxylic ester hydrolase activity][GO:0003990:acetylcholinesterase activity][GO:0005518:collagen binding][GO:0017171:serine hydrolase activity][GO:0042166:acetylcholine binding][GO:0042803:protein homodimerization activity][GO:0043236:laminin binding][GO:0043621:protein self-associatio…	[ssc00564:Glycerophospholipid metabolism][ssc04725:Cholinergic synapse]	-
ENSSSCG00000012625	PGRMC1	60.09272147	103.0761148	39.37883184	28.84708526	1.247666774	0.000192589	UP	progesterone receptor membrane component 1 [Source:NCBI gene;Acc:396946]	[GO:0016020:membrane][GO:0016021:integral component of membrane][GO:0005783:endoplasmic reticulum][GO:0008289:lipid binding][GO:0031090:organelle membrane][GO:0043231:intracellular membrane-bounded organelle][GO:0005496:steroid binding][GO:0030868:smooth endoplasmic reticulum membrane][GO:0016020:membrane][GO:0016021:integral component of membrane][GO:0005783:endoplasmic reticulum][GO:0008289:lip…	-	-
ENSSSCG00000037223	-	11.23411708	31.98783787	6.997256844	11.15441571	1.244538147	0.015719631	UP		[GO:0005634:nucleus][GO:0046982:protein heterodimerization activity][GO:0006367:transcription initiation from RNA polymerase II promoter][GO:0003743:translation initiation factor activity][GO:0006413:translational initiation]	-	-
ENSSSCG00000032003	GSTP1	0.88130074	0.867664975	0.510300727	0.227198991	1.236460946	0.019336345	UP	glutathione S-transferase P-like [Source:NCBI gene;Acc:100739163]	[GO:0005515:protein binding][GO:0004364:glutathione transferase activity][GO:0005515:protein binding][GO:0004364:glutathione transferase activity][GO:0005515:protein binding][GO:0004364:glutathione transferase activity][GO:0016740:transferase activity][GO:0005515:protein binding][GO:0004364:glutathione transferase activity][GO:0016740:transferase activity][GO:0005515:protein binding][GO:0004364:g…	[ssc00480:Glutathione metabolism][ssc00980:Metabolism of xenobiotics by cytochrome P450][ssc00982:Drug metabolism - cytochrome P450][ssc05204:Chemical carcinogenesis]	-
ENSSSCG00000033787	-	1.586760119	3.922054848	1.024751	1.326858799	1.21995301	0.011318697	UP	proline dehydrogenase 1, mitochondrial [Source:NCBI gene;Acc:110256626]	[GO:0004657:proline dehydrogenase activity][GO:0006562:proline catabolic process][GO:0016491:oxidoreductase activity][GO:0055114:oxidation-reduction process][GO:0006560:proline metabolic process][GO:0005739:mitochondrion][GO:0004657:proline dehydrogenase activity][GO:0006562:proline catabolic process][GO:0016491:oxidoreductase activity][GO:0055114:oxidation-reduction process][GO:0006560:proline m…	-	-
ENSSSCG00000008936	AMTN	27.69129734	44.88581242	20.56557603	10.79482256	1.196967436	0.004305511	UP	amelotin [Source:NCBI gene;Acc:100625638]	[GO:0042475:odontogenesis of dentin-containing tooth][GO:0070175:positive regulation of enamel mineralization][GO:0031012:extracellular matrix][GO:0005911:cell-cell junction][GO:0005604:basement membrane][GO:0070175:positive regulation of enamel mineralization][GO:0042475:odontogenesis of dentin-containing tooth][GO:0070169:positive regulation of biomineral tissue development][GO:0005604:basement…	-	-
ENSSSCG00000014825	RELT	9.754423991	12.4938152	6.251548258	3.666952995	1.155825232	0.00430632	UP	RELT TNF receptor [Source:NCBI gene;Acc:100515961]	[GO:0005515:protein binding][GO:0016020:membrane][GO:0016021:integral component of membrane][GO:0006915:apoptotic process][GO:0005634:nucleus]	[ssc04060:Cytokine-cytokine receptor interaction]	-
ENSSSCG00000034584	-	15.49688732	28.33614691	10.04970003	9.548991513	1.152691617	0.008809747	UP		[GO:0016021:integral component of membrane][GO:0007186:G protein-coupled receptor signaling pathway][GO:0004930:G protein-coupled receptor activity][GO:0016020:membrane]	-	-
ENSSSCG00000025618	TAP1	3.892907489	5.0444886	2.639763822	1.358819532	1.149101899	0.010441837	UP	transporter 1, ATP binding cassette subfamily B member [Source:NCBI gene;Acc:733649]	[GO:0016020:membrane][GO:0016021:integral component of membrane][GO:0005524:ATP binding][GO:0055085:transmembrane transport][GO:0016887:ATPase activity][GO:0042626:ATPase activity, coupled to transmembrane movement of substances][GO:0015833:peptide transport][GO:0030176:integral component of endoplasmic reticulum membrane][GO:0015433:peptide antigen-transporting ATPase activity][GO:0042287:MHC pr…	[ssc02010:ABC transporters][ssc04145:Phagosome][ssc04612:Antigen processing and presentation][ssc05168:Herpes simplex infection][ssc05340:Primary immunodeficiency]	-
ENSSSCG00000017095	SEMA5A	4.860042046	7.595745526	3.380594546	2.237251287	1.137944246	0.005603806	UP	semaphorin 5A [Source:NCBI gene;Acc:100737194]	[GO:0005515:protein binding][GO:0016020:membrane][GO:0016021:integral component of membrane][GO:0030215:semaphorin receptor binding][GO:0050919:negative chemotaxis][GO:0016021:integral component of membrane][GO:0048675:axon extension][GO:0001755:neural crest cell migration][GO:0030335:positive regulation of cell migration][GO:0030215:semaphorin receptor binding][GO:0045499:chemorepellent activity…	[ssc04360:Axon guidance]	-
ENSSSCG00000011133	PFKFB3	0.357333309	0.885749455	0.318153372	0.241001827	1.137814678	0.044895055	UP	6-phosphofructo-2-kinase/fructose-2,6-biphosphatase 3 [Source:NCBI gene;Acc:100516289]	[GO:0005524:ATP binding][GO:0003824:catalytic activity][GO:0003873:6-phosphofructo-2-kinase activity][GO:0006000:fructose metabolic process][GO:0006003:fructose 2,6-bisphosphate metabolic process][GO:0046835:carbohydrate phosphorylation][GO:0005524:ATP binding][GO:0003824:catalytic activity][GO:0003873:6-phosphofructo-2-kinase activity][GO:0006000:fructose metabolic process][GO:0006003:fructose 2…	[ssc00051:Fructose and mannose metabolism][ssc04066:HIF-1 signaling pathway]	-
ENSSSCG00000028322	BTG2	9.244635944	25.61180754	7.406910876	8.662845101	1.107165844	0.006656672	UP	BTG anti-proliferation factor 2 [Source:NCBI gene;Acc:100048932]	[GO:0008285:negative regulation of cell population proliferation][GO:0005634:nucleus][GO:0005737:cytoplasm][GO:0008285:negative regulation of cell population proliferation][GO:0045930:negative regulation of mitotic cell cycle][GO:0006479:protein methylation][GO:0006974:cellular response to DNA damage stimulus][GO:0008306:associative learning][GO:0009952:anterior/posterior pattern specification][G…	[ssc03018:RNA degradation]	-
ENSSSCG00000003318	GALP	9.36030585	21.81394711	6.317272636	8.24160739	1.090762556	0.041943737	UP	galanin like peptide [Source:NCBI gene;Acc:396772]	[GO:0005576:extracellular region][GO:0005179:hormone activity][GO:0007165:signal transduction][GO:0032098:regulation of appetite][GO:0042595:behavioral response to starvation][GO:0005576:extracellular region][GO:0005179:hormone activity][GO:0007165:signal transduction][GO:0061844:antimicrobial humoral immune response mediated by antimicrobial peptide][GO:0050829:defense response to Gram-negative …	-	-
ENSSSCG00000029521	CD82	6.748228452	6.275975633	4.374784563	1.722235606	1.085319184	0.015444446	UP	CD82 molecule [Source:NCBI gene;Acc:100270689]	[GO:0016021:integral component of membrane][GO:0016020:membrane][GO:0016021:integral component of membrane][GO:0016020:membrane]	[ssc04115:p53 signaling pathway]	-
ENSSSCG00000038842	PCDH9	21.09618118	49.513422	17.52340094	15.67652027	1.077336013	0.003847821	UP	protocadherin 9 [Source:HGNC Symbol;Acc:HGNC:8661]	[GO:0016020:membrane][GO:0005509:calcium ion binding][GO:0007156:homophilic cell adhesion via plasma membrane adhesion molecules][GO:0007155:cell adhesion][GO:0005886:plasma membrane][GO:0016021:integral component of membrane][GO:0005887:integral component of plasma membrane][GO:0007155:cell adhesion][GO:0016020:membrane][GO:0005509:calcium ion binding][GO:0007156:homophilic cell adhesion via pla…	-	-
ENSSSCG00000034044	RASD1	2.356384022	7.369997844	2.666913475	2.009623976	1.039952009	0.033319453	UP	ras related dexamethasone induced 1 [Source:NCBI gene;Acc:100512496]	[GO:0016020:membrane][GO:0003924:GTPase activity][GO:0005525:GTP binding][GO:0007165:signal transduction][GO:0000166:nucleotide binding][GO:0016529:sarcoplasmic reticulum]	[ssc04713:Circadian entrainment]	-
ENSSSCG00000010595	INA	2.701472467	9.25991252	3.345113485	2.404160261	1.039151977	0.037167476	UP	internexin neuronal intermediate filament protein alpha [Source:NCBI gene;Acc:100153400]	[GO:0007399:nervous system development][GO:0005882:intermediate filament][GO:0005883:neurofilament][GO:0005198:structural molecule activity][GO:0099185:postsynaptic intermediate filament cytoskeleton organization][GO:0098973:structural constituent of postsynaptic actin cytoskeleton][GO:0099184:structural constituent of postsynaptic intermediate filament cytoskeleton][GO:0045104:intermediate filam…	-	-
ENSSSCG00000002639	TUBB3	2.402716737	5.048357834	1.510652152	2.102344825	1.038509688	0.036273639	UP		[GO:0003924:GTPase activity][GO:0005525:GTP binding][GO:0005874:microtubule][GO:0007017:microtubule-based process][GO:0005200:structural constituent of cytoskeleton][GO:0000166:nucleotide binding][GO:0005737:cytoplasm][GO:0005856:cytoskeleton][GO:0005737:cytoplasm][GO:0005200:structural constituent of cytoskeleton][GO:0005525:GTP binding][GO:0000226:microtubule cytoskeleton organization][GO:00002…	-	-
ENSSSCG00000007897	SNN	20.38266601	32.66249045	12.89776497	13.12552288	1.021055728	0.039757936	UP	stannin [Source:NCBI gene;Acc:100518118]	[GO:0016021:integral component of membrane][GO:0005741:mitochondrial outer membrane][GO:0046872:metal ion binding][GO:0005737:cytoplasm]	-	-
ENSSSCG00000013408	ADM	3.69222819	6.42397904	2.079275772	2.911407178	1.015910684	0.02242105	UP	adrenomedullin [Source:NCBI gene;Acc:397195]	[GO:0005576:extracellular region][GO:0005179:hormone activity][GO:0007165:signal transduction][GO:0005576:extracellular region][GO:0005179:hormone activity][GO:0031700:adrenomedullin receptor binding][GO:0001570:vasculogenesis][GO:0001843:neural tube closure][GO:0002031:G protein-coupled receptor internalization][GO:0003073:regulation of systemic arterial blood pressure][GO:0007189:adenylate cycl…	-	-
ENSSSCG00000009030	PRMT9	0.775514756	0.921840654	1.983518252	1.400743341	-5.689921305	0.020998988	DOWN	protein arginine methyltransferase 9 [Source:NCBI gene;Acc:100521981]	[GO:0005515:protein binding][GO:0008168:methyltransferase activity][GO:0006479:protein methylation][GO:0016740:transferase activity][GO:0032259:methylation][GO:0005515:protein binding][GO:0008168:methyltransferase activity][GO:0006479:protein methylation][GO:0016740:transferase activity][GO:0032259:methylation][GO:0019918:peptidyl-arginine methylation, to symmetrical-dimethyl arginine][GO:0035246…	-	-
ENSSSCG00000011356	UQCRC1	4.184048199	2.966557698	9.425293645	4.902665738	-5.442125467	0.010173446	DOWN	cytochrome b-c1 complex subunit 1, mitochondrial [Source:NCBI gene;Acc:100156879]	[GO:0046872:metal ion binding][GO:0003824:catalytic activity][GO:0046872:metal ion binding][GO:0003824:catalytic activity][GO:0031625:ubiquitin protein ligase binding][GO:0006122:mitochondrial electron transport, ubiquinol to cytochrome c][GO:0005739:mitochondrion][GO:0005829:cytosol][GO:0046872:metal ion binding][GO:0003824:catalytic activity][GO:0046872:metal ion binding][GO:0003824:catalytic a…	[ssc00190:Oxidative phosphorylation][ssc04260:Cardiac muscle contraction][ssc04932:Non-alcoholic fatty liver disease (NAFLD)][ssc05010:Alzheimer's disease][ssc05012:Parkinson's disease][ssc05016:Huntington's disease]	-
ENSSSCG00000013064	-	16.72137461	8.728389604	37.27934064	13.87187614	-5.442125467	0.031475375	DOWN	eukaryotic translation elongation factor 1 gamma [Source:NCBI gene;Acc:397022]	[GO:0005515:protein binding][GO:0003746:translation elongation factor activity][GO:0006414:translational elongation][GO:0005634:nucleus][GO:0006412:translation][GO:0005737:cytoplasm][GO:0006414:translational elongation]	[ssc05134:Legionellosis]	-
ENSSSCG00000017335	HEXIM2	4.158552724	1.861894192	6.180952543	6.155179414	-5.02893776	0.02872218	DOWN	HEXIM P-TEFb complex subunit 2 [Source:NCBI gene;Acc:100524519]	[GO:0005634:nucleus][GO:0005515:protein binding][GO:0005737:cytoplasm][GO:0000122:negative regulation of transcription by RNA polymerase II][GO:0004861:cyclin-dependent protein serine/threonine kinase inhibitor activity][GO:0017069:snRNA binding][GO:0005634:nucleus][GO:0005737:cytoplasm][GO:0000122:negative regulation of transcription by RNA polymerase II][GO:0005654:nucleoplasm][GO:0004861:cycli…	-	-
ENSSSCG00000011580	TSEN2	2.46173696	1.361847428	5.343931988	2.432501795	-5.028263519	0.034296513	DOWN	tRNA splicing endonuclease subunit 2 [Source:NCBI gene;Acc:100525362]	[GO:0003676:nucleic acid binding][GO:0004518:nuclease activity][GO:0000213:tRNA-intron endonuclease activity][GO:0006388:tRNA splicing, via endonucleolytic cleavage and ligation][GO:0000214:tRNA-intron endonuclease complex][GO:0005634:nucleus][GO:0016829:lyase activity][GO:0008033:tRNA processing][GO:0090305:nucleic acid phosphodiester bond hydrolysis][GO:0090501:RNA phosphodiester bond hydrolysi…	-	-
ENSSSCG00000006667	BOLA1	2.205136802	1.514901921	4.677898185	2.893550522	-5.028263519	0.043241115	DOWN	bolA family member 1 [Source:NCBI gene;Acc:100152975]	[GO:0005739:mitochondrion][GO:0006351:transcription, DNA-templated][GO:0005739:mitochondrion]	-	-
ENSSSCG00000002741	ZNF821	1.049152765	1.891982069	3.183586052	2.765587068	-4.326966541	0.037766954	DOWN	zinc finger protein 821 [Source:NCBI gene;Acc:100515083]	[GO:0003676:nucleic acid binding][GO:0045944:positive regulation of transcription by RNA polymerase II][GO:0003700:DNA-binding transcription factor activity][GO:0005654:nucleoplasm][GO:0044212:transcription regulatory region DNA binding][GO:0003676:nucleic acid binding][GO:0045944:positive regulation of transcription by RNA polymerase II][GO:0003700:DNA-binding transcription factor activity][GO:0…	-	-
ENSSSCG00000004608	DNAAF4	1.920513881	1.754761391	2.917186675	4.704134766	-4.251667345	0.045618526	DOWN	dynein axonemal assembly factor 4 [Source:NCBI gene;Acc:100513251]	[GO:0005515:protein binding][GO:0003341:cilium movement][GO:0005576:extracellular region][GO:0005813:centrosome][GO:0030331:estrogen receptor binding][GO:0007507:heart development][GO:0003341:cilium movement][GO:0036158:outer dynein arm assembly][GO:0036159:inner dynein arm assembly][GO:0003351:epithelial cilium movement][GO:0007368:determination of left/right symmetry][GO:0097730:non-motile cili…	-	-
ENSSSCG00000005199	GLDC	1.811792534	1.402036627	3.603185133	3.038315481	-4.116108103	0.004602229	DOWN	glycine decarboxylase [Source:NCBI gene;Acc:100155425]	[GO:0055114:oxidation-reduction process][GO:0003824:catalytic activity][GO:0006520:cellular amino acid metabolic process][GO:0016829:lyase activity][GO:0006546:glycine catabolic process][GO:0004375:glycine dehydrogenase (decarboxylating) activity][GO:0006544:glycine metabolic process][GO:0016491:oxidoreductase activity][GO:0005739:mitochondrion][GO:0005739:mitochondrion][GO:0016594:glycine bindin…	-	-
ENSSSCG00000037101	LRRC8B	3.004189766	2.531678649	6.453905759	4.990259229	-3.809381283	0.009371873	DOWN	leucine rich repeat containing 8 VRAC subunit B [Source:NCBI gene;Acc:100155627]	[GO:0005515:protein binding][GO:0016020:membrane][GO:0016021:integral component of membrane][GO:0015698:inorganic anion transport][GO:0005225:volume-sensitive anion channel activity][GO:0098656:anion transmembrane transport][GO:0005737:cytoplasm][GO:0005886:plasma membrane][GO:0005887:integral component of plasma membrane][GO:0034702:ion channel complex]	-	-
ENSSSCG00000010161	-	6.472843081	6.033916364	16.25497053	9.709816633	-3.567405162	0.025262732	DOWN	cytochrome c oxidase assembly factor 6 homolog [Source:NCBI gene;Acc:100512926]	[GO:0005739:mitochondrion][GO:0008535:respiratory chain complex IV assembly][GO:0005886:plasma membrane][GO:0005507:copper ion binding][GO:0042774:plasma membrane ATP synthesis coupled electron transport][GO:0005758:mitochondrial intermembrane space]	-	-
ENSSSCG00000002381	NEK9	0.56069637	0.471859618	1.144042666	1.012426003	-3.509333385	0.02780887	DOWN	NIMA related kinase 9 [Source:NCBI gene;Acc:100152772]	[GO:0004672:protein kinase activity][GO:0005524:ATP binding][GO:0006468:protein phosphorylation][GO:0019901:protein kinase binding][GO:0005813:centrosome]	-	-
ENSSSCG00000039160	-	0.630946923	0.788884084	1.888159709	1.055067247	-3.080777557	0.03861365	DOWN	regulator of telomere elongation helicase 1 [Source:NCBI gene;Acc:100625428]	[GO:0005634:nucleus][GO:0003677:DNA binding][GO:0016818:hydrolase activity, acting on acid anhydrides, in phosphorus-containing anhydrides][GO:0003676:nucleic acid binding][GO:0005524:ATP binding][GO:0006260:DNA replication][GO:0006281:DNA repair][GO:0000723:telomere maintenance][GO:0004003:ATP-dependent DNA helicase activity][GO:0008026:ATP-dependent helicase activity][GO:0006139:nucleobase-cont…	-	-
ENSSSCG00000001383	GTF2H4	3.896880609	2.679200647	9.814737642	3.871951028	-3.067165132	0.036371423	DOWN	general transcription factor IIH subunit 4 [Source:NCBI gene;Acc:100144458]	[GO:0006289:nucleotide-excision repair][GO:0000439:transcription factor TFIIH core complex][GO:0001671:ATPase activator activity][GO:0005634:nucleus][GO:0006281:DNA repair][GO:0006974:cellular response to DNA damage stimulus][GO:0032781:positive regulation of ATPase activity][GO:0003690:double-stranded DNA binding][GO:0008353:RNA polymerase II CTD heptapeptide repeat kinase activity][GO:0070816:p…	[ssc03022:Basal transcription factors][ssc03420:Nucleotide excision repair][ssc05203:Viral carcinogenesis]	-
ENSSSCG00000004538	WDR7	1.641918461	0.906597647	3.557390605	1.767085492	-3.054531206	0.01728723	DOWN	WD repeat domain 7 [Source:NCBI gene;Acc:100512572]	[GO:0005515:protein binding][GO:0005515:protein binding][GO:0005515:protein binding][GO:0002244:hematopoietic progenitor cell differentiation][GO:0005515:protein binding]	-	-
ENSSSCG00000008947	COX18	0.978767465	0.821290082	2.119343078	1.651275459	-3.005662848	0.034347847	DOWN	mitochondrial inner membrane protein COX18 [Source:NCBI gene;Acc:100520317]	[GO:0016021:integral component of membrane][GO:0032977:membrane insertase activity][GO:0016020:membrane][GO:0090150:establishment of protein localization to membrane][GO:0016021:integral component of membrane][GO:0032977:membrane insertase activity][GO:0016020:membrane][GO:0031305:integral component of mitochondrial inner membrane][GO:0033617:mitochondrial respiratory chain complex IV assembly][G…	-	-
ENSSSCG00000037063	PROKR2	0.55981165	1.10018418	1.853222046	1.634636152	-2.997205806	0.019161152	DOWN	prokineticin receptor 2 [Source:NCBI gene;Acc:100625714]	[GO:0016021:integral component of membrane][GO:0007186:G protein-coupled receptor signaling pathway][GO:0004930:G protein-coupled receptor activity][GO:0004983:neuropeptide Y receptor activity][GO:0016020:membrane][GO:0007165:signal transduction][GO:0007218:neuropeptide signaling pathway][GO:0016021:integral component of membrane][GO:0007186:G protein-coupled receptor signaling pathway][GO:000493…	-	-
ENSSSCG00000000528	PKP2	1.061055103	1.341897241	3.528624266	1.53347956	-2.914698647	0.022806908	DOWN	plakophilin 2 [Source:NCBI gene;Acc:100526169]	[GO:0005515:protein binding][GO:0098609:cell-cell adhesion][GO:0005634:nucleus][GO:0005886:plasma membrane][GO:0005737:cytoplasm][GO:0005080:protein kinase C binding][GO:0007507:heart development][GO:0045296:cadherin binding][GO:0007043:cell-cell junction assembly][GO:0098609:cell-cell adhesion][GO:0005913:cell-cell adherens junction][GO:0072659:protein localization to plasma membrane][GO:0005911…	[ssc05412:Arrhythmogenic right ventricular cardiomyopathy (ARVC)]	-
ENSSSCG00000011385	APEH	1.780764069	1.020068906	3.740330588	2.275898046	-2.813965343	0.033053023	DOWN	acylaminoacyl-peptide hydrolase [Source:NCBI gene;Acc:396961]	[GO:0004252:serine-type endopeptidase activity][GO:0006508:proteolysis][GO:0008236:serine-type peptidase activity][GO:0008242:omega peptidase activity][GO:0042802:identical protein binding][GO:0050435:amyloid-beta metabolic process][GO:0005829:cytosol][GO:0031965:nuclear membrane][GO:0004252:serine-type endopeptidase activity][GO:0006508:proteolysis][GO:0008236:serine-type peptidase activity][GO:…	-	-
ENSSSCG00000026064	-	9.087836516	7.471220836	23.67841038	11.75631366	-2.765238469	0.006436405	DOWN	LSM5 homolog, U6 small nuclear RNA and mRNA degradation associated [Source:NCBI gene;Acc:100624767]	[GO:0005634:nucleus][GO:0003723:RNA binding][GO:0006397:mRNA processing][GO:0008380:RNA splicing][GO:0005681:spliceosomal complex][GO:0003723:RNA binding][GO:0046540:U4/U6 x U5 tri-snRNP complex][GO:0005688:U6 snRNP][GO:1990726:Lsm1-7-Pat1 complex][GO:0005634:nucleus][GO:0003723:RNA binding][GO:0006397:mRNA processing][GO:0008380:RNA splicing][GO:0005681:spliceosomal complex]	[ssc03018:RNA degradation][ssc03040:Spliceosome]	-
ENSSSCG00000002003	-	1.090316072	0.792777332	2.803092545	1.229519783	-2.639312128	0.017252655	DOWN		[GO:0004842:ubiquitin-protein transferase activity][GO:0071797:LUBAC complex][GO:0046872:metal ion binding][GO:0016740:transferase activity][GO:0016567:protein ubiquitination][GO:0004842:ubiquitin-protein transferase activity][GO:0071797:LUBAC complex][GO:0046872:metal ion binding][GO:0016740:transferase activity][GO:0016567:protein ubiquitination][GO:0004842:ubiquitin-protein transferase activit…	-	-
ENSSSCG00000038858	CFAP61	1.01688319	0.953570261	2.628136314	1.616604585	-2.592341299	0.019931066	DOWN	cilia and flagella associated protein 61 [Source:NCBI gene;Acc:100511790]	[GO:0031514:motile cilium]	-	-
ENSSSCG00000001775	KIAA1024	0.484481156	0.358670929	1.060072048	0.763454606	-2.485053333	0.014482634	DOWN	membrane integral NOTCH2 associated receptor 1 [Source:NCBI gene;Acc:100622753]	[GO:0016020:membrane][GO:0016021:integral component of membrane][GO:0016020:membrane][GO:0016021:integral component of membrane][GO:0008285:negative regulation of cell population proliferation][GO:0016525:negative regulation of angiogenesis][GO:0030308:negative regulation of cell growth][GO:0031397:negative regulation of protein ubiquitination][GO:0032007:negative regulation of TOR signaling][GO:…	-	-
ENSSSCG00000035209	-	2.001899758	1.485814479	4.945486934	2.700344396	-2.399184131	0.008875496	DOWN	acidic nuclear phosphoprotein 32 family member E [Source:NCBI gene;Acc:100153768]	[GO:0005515:protein binding][GO:0005515:protein binding][GO:0019212:phosphatase inhibitor activity][GO:0005634:nucleus][GO:0005737:cytoplasm][GO:0031410:cytoplasmic vesicle][GO:0005515:protein binding]	-	-
ENSSSCG00000038079	CLPP	4.375200057	3.140965639	10.59920866	5.888285142	-2.386311376	0.002797424	DOWN	caseinolytic mitochondrial matrix peptidase proteolytic subunit [Source:NCBI gene;Acc:100737271]	[GO:0004252:serine-type endopeptidase activity][GO:0006508:proteolysis][GO:0016787:hydrolase activity][GO:0008233:peptidase activity][GO:0008236:serine-type peptidase activity][GO:0051603:proteolysis involved in cellular protein catabolic process][GO:0005739:mitochondrion][GO:0005759:mitochondrial matrix][GO:0009368:endopeptidase Clp complex]	-	-
ENSSSCG00000003585	GJB5	10.44086671	6.90376927	30.01088765	8.343169957	-2.332926842	0.031278589	DOWN	gap junction protein beta 5 [Source:NCBI gene;Acc:100514847]	[GO:0007154:cell communication][GO:0005922:connexin complex][GO:0016020:membrane][GO:0016021:integral component of membrane][GO:0005886:plasma membrane][GO:0030054:cell junction][GO:0005921:gap junction][GO:0060707:trophoblast giant cell differentiation][GO:0060708:spongiotrophoblast differentiation][GO:0060713:labyrinthine layer morphogenesis]	-	-
ENSSSCG00000016174	FN1	0.655557311	0.866942668	1.755595483	1.621171386	-2.322823709	0.004564879	DOWN	fibronectin 1 [Source:NCBI gene;Acc:397620]	[GO:0005576:extracellular region][GO:0005515:protein binding][GO:0010952:positive regulation of peptidase activity][GO:0062023:collagen-containing extracellular matrix][GO:0005201:extracellular matrix structural constituent][GO:0002020:protease binding][GO:0005102:signaling receptor binding][GO:0005178:integrin binding][GO:0008022:protein C-terminus binding][GO:0016504:peptidase activator activit…	[ssc04151:PI3K-Akt signaling pathway][ssc04510:Focal adhesion][ssc04512:ECM-receptor interaction][ssc04810:Regulation of actin cytoskeleton][ssc05100:Bacterial invasion of epithelial cells][ssc05146:Amoebiasis][ssc05200:Pathways in cancer][ssc05205:Proteoglycans in cancer][ssc05222:Small cell lung cancer]	-
ENSSSCG00000010565	DPCD	3.079493727	3.332029677	10.01081978	4.259508766	-2.3008365	0.02287619	DOWN	deleted in primary ciliary dyskinesia homolog (mouse) [Source:NCBI gene;Acc:100152587]	[GO:0005576:extracellular region][GO:0003351:epithelial cilium movement][GO:0007283:spermatogenesis][GO:0007368:determination of left/right symmetry][GO:0021591:ventricular system development][GO:0021670:lateral ventricle development][GO:0021678:third ventricle development][GO:0030317:flagellated sperm motility][GO:0060972:left/right pattern formation]	-	-
ENSSSCG00000017733	C17orf75	0.263637045	0.570513556	0.953592527	0.901744667	-2.245940985	0.042499178	DOWN	chromosome 12 C17orf75 homolog [Source:NCBI gene;Acc:100499565]	[GO:0006886:intracellular protein transport][GO:0099041:vesicle tethering to Golgi][GO:0005802:trans-Golgi network][GO:0031410:cytoplasmic vesicle]	-	-
ENSSSCG00000026701	-	1.307374773	1.55604561	4.081370383	2.355540095	-2.17039548	0.016285685	DOWN	phosphoethanolamine/phosphocholine phosphatase [Source:NCBI gene;Acc:100621753]	[GO:0016791:phosphatase activity][GO:0046872:metal ion binding][GO:0016311:dephosphorylation][GO:0035630:bone mineralization involved in bone maturation]	[ssc00564:Glycerophospholipid metabolism]	-
ENSSSCG00000037807	-	0.796424737	0.710932268	1.848462411	1.561557384	-2.167076329	0.024098162	DOWN	WD repeat domain 5B [Source:NCBI gene;Acc:100627452]	-	-	-
ENSSSCG00000011848	TFRC	6.949107157	5.639230015	18.83415043	9.603482107	-2.151337644	0.000974991	DOWN	transferrin receptor [Source:NCBI gene;Acc:397062]	[GO:0005886:plasma membrane][GO:0006879:cellular iron ion homeostasis][GO:0006898:receptor-mediated endocytosis][GO:0033570:transferrin transmembrane transporter activity][GO:0033572:transferrin transport][GO:0004998:transferrin receptor activity][GO:0016020:membrane][GO:0016021:integral component of membrane][GO:0042470:melanosome][GO:0006897:endocytosis][GO:0030890:positive regulation of B cell…	[ssc04066:HIF-1 signaling pathway][ssc04144:Endocytosis][ssc04145:Phagosome][ssc04640:Hematopoietic cell lineage]	-
ENSSSCG00000016753	POLD2	0.657949535	0.6941075	1.56063026	1.534110861	-2.112812026	0.016880283	DOWN	DNA polymerase delta 2, accessory subunit [Source:NCBI gene;Acc:100514809]	[GO:0003677:DNA binding][GO:0003887:DNA-directed DNA polymerase activity][GO:0006260:DNA replication][GO:0071897:DNA biosynthetic process][GO:0005654:nucleoplasm][GO:0003677:DNA binding][GO:0003887:DNA-directed DNA polymerase activity][GO:0006260:DNA replication][GO:0071897:DNA biosynthetic process][GO:0003887:DNA-directed DNA polymerase activity][GO:0043625:delta DNA polymerase complex][GO:00062…	[ssc00230:Purine metabolism][ssc00240:Pyrimidine metabolism][ssc03030:DNA replication][ssc03410:Base excision repair][ssc03420:Nucleotide excision repair][ssc03430:Mismatch repair][ssc03440:Homologous recombination][ssc05166:HTLV-I infection]	-
ENSSSCG00000001431	-	6.414867142	4.29075217	13.62432343	11.0016155	-2.076653288	0.003773036	DOWN	FKBP prolyl isomerase like [Source:NCBI gene;Acc:100154784]	[GO:0005515:protein binding]	-	-
ENSSSCG00000003216	POLD1	1.629989582	1.240539081	3.889523367	2.708420103	-2.069825427	0.002949239	DOWN	DNA polymerase delta 1, catalytic subunit [Source:NCBI gene;Acc:100525752]	[GO:0003677:DNA binding][GO:0000166:nucleotide binding][GO:0003676:nucleic acid binding][GO:0003887:DNA-directed DNA polymerase activity][GO:0016740:transferase activity][GO:0016779:nucleotidyltransferase activity][GO:0006260:DNA replication][GO:0071897:DNA biosynthetic process][GO:0003677:DNA binding][GO:0000166:nucleotide binding][GO:0003676:nucleic acid binding][GO:0003887:DNA-directed DNA pol…	[ssc00230:Purine metabolism][ssc00240:Pyrimidine metabolism][ssc03030:DNA replication][ssc03410:Base excision repair][ssc03420:Nucleotide excision repair][ssc03430:Mismatch repair][ssc03440:Homologous recombination][ssc05166:HTLV-I infection]	-
ENSSSCG00000005626	FPGS	1.844339196	1.585533661	4.330237326	3.614874161	-2.048177945	0.004801359	DOWN	folylpolyglutamate synthase [Source:NCBI gene;Acc:100736908]	[GO:0005524:ATP binding][GO:0016874:ligase activity][GO:0009058:biosynthetic process][GO:0004326:tetrahydrofolylpolyglutamate synthase activity][GO:0009396:folic acid-containing compound biosynthetic process][GO:0000166:nucleotide binding][GO:0046872:metal ion binding][GO:0006730:one-carbon metabolic process][GO:0046901:tetrahydrofolylpolyglutamate biosynthetic process][GO:0005524:ATP binding][GO…	[ssc00790:Folate biosynthesis]	-
ENSSSCG00000006169	ZFHX4	0.258583344	0.291953368	0.648045712	0.631524291	-2.023349355	0.00942222	DOWN	zinc finger homeobox 4 [Source:NCBI gene;Acc:100514045]	[GO:0008270:zinc ion binding][GO:0043565:sequence-specific DNA binding][GO:0006355:regulation of transcription, DNA-templated][GO:0003677:DNA binding][GO:0003676:nucleic acid binding][GO:0000978:RNA polymerase II proximal promoter sequence-specific DNA binding][GO:0005634:nucleus][GO:0005634:nucleus][GO:0046872:metal ion binding][GO:0000122:negative regulation of transcription by RNA polymerase I…	-	Homeobox
ENSSSCG00000002793	-	2.578654895	2.858170909	8.277202097	4.332755706	-1.947349624	0.021635504	DOWN	F-box and leucine rich repeat protein 8 [Source:NCBI gene;Acc:100523967]	[GO:0005515:protein binding][GO:0016567:protein ubiquitination][GO:0061630:ubiquitin protein ligase activity][GO:0031146:SCF-dependent proteasomal ubiquitin-dependent protein catabolic process][GO:0019005:SCF ubiquitin ligase complex]	-	-
ENSSSCG00000017770	PROCA1	0.839843769	1.347406068	1.890884327	3.222784636	-1.937273985	0.026131619	DOWN	protein interacting with cyclin A1 [Source:NCBI gene;Acc:100514366]	[GO:0004623:phospholipase A2 activity][GO:0006644:phospholipid metabolic process][GO:0050482:arachidonic acid secretion][GO:0030332:cyclin binding][GO:0004623:phospholipase A2 activity][GO:0006644:phospholipid metabolic process][GO:0050482:arachidonic acid secretion][GO:0004623:phospholipase A2 activity][GO:0006644:phospholipid metabolic process][GO:0050482:arachidonic acid secretion]	-	-
ENSSSCG00000023591	ADGRF2	0.487525132	0.27990059	1.065797531	0.759232699	-1.936990331	0.022249999	DOWN	adhesion G protein-coupled receptor F2 [Source:NCBI gene;Acc:100621059]	[GO:0016020:membrane][GO:0016021:integral component of membrane][GO:0007186:G protein-coupled receptor signaling pathway][GO:0004930:G protein-coupled receptor activity][GO:0004888:transmembrane signaling receptor activity][GO:0007166:cell surface receptor signaling pathway][GO:0016020:membrane][GO:0016021:integral component of membrane][GO:0007186:G protein-coupled receptor signaling pathway][GO…	-	-
ENSSSCG00000039997	ZNF41	0.725658622	0.377484012	1.83655191	0.813454348	-1.936934297	0.032274042	DOWN	zinc finger protein 41 [Source:NCBI gene;Acc:110257781]	[GO:0006355:regulation of transcription, DNA-templated][GO:0003676:nucleic acid binding][GO:0005622:intracellular][GO:0046872:metal ion binding][GO:0006355:regulation of transcription, DNA-templated][GO:0003676:nucleic acid binding][GO:0005622:intracellular][GO:0046872:metal ion binding][GO:0006355:regulation of transcription, DNA-templated][GO:0003676:nucleic acid binding][GO:0005622:intracellul…	-	zf-C2H2
ENSSSCG00000014235	SNCAIP	1.809439037	1.85054531	6.195432953	2.653285284	-1.93533749	0.008130505	DOWN	synuclein alpha interacting protein [Source:NCBI gene;Acc:100049698]	[GO:0005515:protein binding][GO:0031625:ubiquitin protein ligase binding][GO:0042802:identical protein binding][GO:0008219:cell death][GO:0042417:dopamine metabolic process][GO:0046928:regulation of neurotransmitter secretion][GO:0090083:regulation of inclusion body assembly][GO:0005654:nucleoplasm][GO:0005737:cytoplasm][GO:0036464:cytoplasmic ribonucleoprotein granule][GO:0005515:protein binding]	[ssc05012:Parkinson's disease]	-
ENSSSCG00000008400	CFAP36	0.968281833	0.400025729	2.173246286	1.212813241	-1.92581584	0.026718178	DOWN	cilia and flagella associated protein 36 [Source:NCBI gene;Acc:100513146]	[GO:0047485:protein N-terminus binding][GO:0035869:ciliary transition zone][GO:0097546:ciliary base]	-	-
ENSSSCG00000034348	NBEA	0.273364239	0.151037442	0.504367681	0.567117631	-1.923203364	0.014044229	DOWN	neurobeachin [Source:NCBI gene;Acc:100521513]	[GO:0005515:protein binding][GO:0019901:protein kinase binding][GO:0008104:protein localization][GO:0005802:trans-Golgi network][GO:0005829:cytosol][GO:0005886:plasma membrane][GO:0012505:endomembrane system][GO:0005515:protein binding][GO:0005515:protein binding][GO:0005515:protein binding][GO:0016020:membrane][GO:0016021:integral component of membrane]	-	-
ENSSSCG00000035435	-	12.94170287	6.878664655	18.5306664	32.24503454	-1.916814709	0.012300237	DOWN	keratin-associated protein 3-2 [Source:NCBI gene;Acc:110256009]	[GO:0045095:keratin filament][GO:0005198:structural molecule activity]	-	-
ENSSSCG00000038714	MFSD9	0.267464237	0.192931881	0.795860591	0.401582588	-1.909237238	0.041336451	DOWN	major facilitator superfamily domain containing 9 [Source:NCBI gene;Acc:100626073]	[GO:0016021:integral component of membrane][GO:0055085:transmembrane transport][GO:0005215:transporter activity][GO:0016020:membrane]	-	-
ENSSSCG00000005737	GFI1B	0.491799463	0.4751159	1.02138472	1.507844364	-1.901115434	0.016488708	DOWN	growth factor independent 1B transcriptional repressor [Source:NCBI gene;Acc:100514698]	[GO:0006355:regulation of transcription, DNA-templated][GO:0003676:nucleic acid binding][GO:0001085:RNA polymerase II transcription factor binding][GO:0000122:negative regulation of transcription by RNA polymerase II][GO:0005634:nucleus][GO:0005667:transcription factor complex][GO:0016363:nuclear matrix]	-	zf-C2H2
ENSSSCG00000030947	ZFAT	0.27060135	0.167309826	0.578426023	0.573589819	-1.864506763	0.047498969	DOWN	zinc finger and AT-hook domain containing [Source:NCBI gene;Acc:100622516]	[GO:0003676:nucleic acid binding][GO:0005634:nucleus][GO:0003700:DNA-binding transcription factor activity][GO:0006355:regulation of transcription, DNA-templated][GO:0003677:DNA binding][GO:0003676:nucleic acid binding][GO:0003676:nucleic acid binding][GO:0045944:positive regulation of transcription by RNA polymerase II][GO:0001228:DNA-binding transcription activator activity, RNA polymerase II-s…	-	zf-C2H2
ENSSSCG00000015871	NR4A2	1.358435612	1.996525924	4.977595075	3.839275431	-1.851194284	0.000128469	DOWN	nuclear receptor subfamily 4 group A member 2 [Source:NCBI gene;Acc:100157120]	[GO:0008270:zinc ion binding][GO:0003700:DNA-binding transcription factor activity][GO:0043565:sequence-specific DNA binding][GO:0006355:regulation of transcription, DNA-templated][GO:0005634:nucleus][GO:0003677:DNA binding][GO:0004879:nuclear receptor activity][GO:0003707:steroid hormone receptor activity][GO:0000978:RNA polymerase II proximal promoter sequence-specific DNA binding][GO:0005634:n…	-	NGFIB-like
ENSSSCG00000033286	-	0.378112276	0.506529061	1.836901903	0.477070948	-1.846854807	0.047908253	DOWN		[GO:0016791:phosphatase activity][GO:0046872:metal ion binding][GO:0016311:dephosphorylation]	-	-
ENSSSCG00000009474	SCEL	0.525843224	0.531034327	1.430571261	1.411855009	-1.815336389	0.047187725	DOWN	sciellin [Source:NCBI gene;Acc:100525833]	[GO:0046872:metal ion binding][GO:0008544:epidermis development][GO:0009612:response to mechanical stimulus][GO:0009792:embryo development ending in birth or egg hatching][GO:0030216:keratinocyte differentiation][GO:0090263:positive regulation of canonical Wnt signaling pathway][GO:0005737:cytoplasm][GO:0048471:perinuclear region of cytoplasm][GO:0046872:metal ion binding]	-	-
ENSSSCG00000005599	RABEPK	1.176345958	1.067520579	2.980908035	3.096745927	-1.801870723	0.008527479	DOWN	Rab9 effector protein with kelch motifs [Source:NCBI gene;Acc:100152056]	[GO:0005515:protein binding][GO:0005515:protein binding][GO:0005515:protein binding]	-	-
ENSSSCG00000040303	-	24.04031494	14.08970176	36.788823	67.94388314	-1.756752156	0.036256942	DOWN		-	-	-
ENSSSCG00000031122	HIST1H2BB	4.648214874	7.350654018	12.76719142	19.89498547	-1.755361071	0.008247644	DOWN	histone H2B type 1-B [Source:NCBI gene;Acc:110261486]	[GO:0003677:DNA binding][GO:0046982:protein heterodimerization activity][GO:0000786:nucleosome][GO:0005634:nucleus][GO:0005694:chromosome][GO:0003677:DNA binding][GO:0006334:nucleosome assembly][GO:0005654:nucleoplasm][GO:0005829:cytosol]	-	-
ENSSSCG00000038237	UQCC1	0.293867229	0.181694862	0.685263472	0.622906171	-1.727377484	0.018871893	DOWN	ubiquinol-cytochrome c reductase complex chaperone [Source:NCBI gene;Acc:654300]	[GO:0034551:mitochondrial respiratory chain complex III assembly][GO:0070131:positive regulation of mitochondrial translation][GO:0005743:mitochondrial inner membrane][GO:0031410:cytoplasmic vesicle][GO:0005739:mitochondrion][GO:0070131:positive regulation of mitochondrial translation][GO:0034551:mitochondrial respiratory chain complex III assembly]	-	-
ENSSSCG00000026106	TXNDC15	0.844490931	1.331455509	4.676974782	1.278610978	-1.719837572	0.015226273	DOWN	thioredoxin domain containing 15 [Source:NCBI gene;Acc:100626939]	[GO:0045454:cell redox homeostasis][GO:0016020:membrane][GO:0016021:integral component of membrane][GO:0005623:cell]	-	-
ENSSSCG00000008214	FABP1	0.966159229	0.617730316	3.360251402	1.07052137	-1.704340625	0.047580631	DOWN	fatty acid binding protein 1 [Source:NCBI gene;Acc:445535]	[GO:0008289:lipid binding][GO:0005504:fatty acid binding][GO:0098869:cellular oxidant detoxification][GO:0003682:chromatin binding][GO:0016209:antioxidant activity][GO:0043066:negative regulation of apoptotic process][GO:0043154:negative regulation of cysteine-type endopeptidase activity involved in apoptotic process][GO:0070301:cellular response to hydrogen peroxide][GO:0071456:cellular response…	[ssc03320:PPAR signaling pathway][ssc04975:Fat digestion and absorption]	-
ENSSSCG00000000516	KCNC2	0.25964762	0.081940891	0.496672483	0.481574934	-1.696256614	0.046302505	DOWN	potassium voltage-gated channel subfamily C member 2 [Source:NCBI gene;Acc:100153996]	[GO:0016020:membrane][GO:0005216:ion channel activity][GO:0006811:ion transport][GO:0055085:transmembrane transport][GO:0005249:voltage-gated potassium channel activity][GO:0006813:potassium ion transport][GO:0005515:protein binding][GO:0051260:protein homooligomerization][GO:0008076:voltage-gated potassium channel complex][GO:0016021:integral component of membrane][GO:0005244:voltage-gated ion c…	-	-
ENSSSCG00000009869	LHX5	2.073306779	1.055684561	4.686583042	4.265501169	-1.677656361	0.000610406	DOWN	LIM homeobox 5 [Source:NCBI gene;Acc:100153154]	[GO:0043565:sequence-specific DNA binding][GO:0006355:regulation of transcription, DNA-templated][GO:0003677:DNA binding][GO:0045944:positive regulation of transcription by RNA polymerase II][GO:0005634:nucleus][GO:0005634:nucleus][GO:0046872:metal ion binding][GO:0000981:DNA-binding transcription factor activity, RNA polymerase II-specific][GO:0000977:RNA polymerase II regulatory region sequence…	-	Homeobox
ENSSSCG00000033562	GJB7	0.458990739	0.383115021	1.538573332	0.861725703	-1.662946195	0.006563089	DOWN	gap junction protein beta 7 [Source:NCBI gene;Acc:100156827]	[GO:0007154:cell communication][GO:0005922:connexin complex][GO:0016020:membrane][GO:0016021:integral component of membrane][GO:0005886:plasma membrane][GO:0030054:cell junction][GO:0005921:gap junction][GO:0005243:gap junction channel activity][GO:0055085:transmembrane transport]	-	-
ENSSSCG00000002971	ACP7	1.785431865	0.917627517	5.555556932	2.270732661	-1.592061305	0.014008348	DOWN	acid phosphatase 7, tartrate resistant (putative) [Source:NCBI gene;Acc:100621910]	[GO:0016787:hydrolase activity][GO:0046872:metal ion binding][GO:0003993:acid phosphatase activity][GO:0016311:dephosphorylation]	-	-
ENSSSCG00000005908	-	1.551376863	0.728448433	5.01689722	1.613192756	-1.584330994	0.013020316	DOWN	solute carrier family 52 member 2 [Source:NCBI gene;Acc:445519]	[GO:0005887:integral component of plasma membrane][GO:0032217:riboflavin transmembrane transporter activity][GO:0032218:riboflavin transport][GO:0016020:membrane][GO:0016021:integral component of membrane][GO:0005887:integral component of plasma membrane][GO:0032217:riboflavin transmembrane transporter activity][GO:0032218:riboflavin transport][GO:0016020:membrane][GO:0016021:integral component o…	-	-
ENSSSCG00000001616	TREML2	0.936921948	0.177407101	2.317926377	0.968165288	-1.575980998	0.03911474	DOWN	triggering receptor expressed on myeloid cells like 2 [Source:NCBI gene;Acc:100738047]	[GO:0016020:membrane][GO:0016021:integral component of membrane][GO:0038023:signaling receptor activity][GO:0042110:T cell activation][GO:0009986:cell surface]	-	-
ENSSSCG00000016929	PDE4D	0.110319199	0.093787571	0.305485882	0.300654041	-1.570673397	0.036496548	DOWN	phosphodiesterase 4D [Source:NCBI gene;Acc:100037967]	[GO:0007165:signal transduction][GO:0008081:phosphoric diester hydrolase activity][GO:0004114:3',5'-cyclic-nucleotide phosphodiesterase activity][GO:0005829:cytosol][GO:0016787:hydrolase activity][GO:0046872:metal ion binding][GO:0005813:centrosome][GO:0051117:ATPase binding][GO:0044325:ion channel binding][GO:0043951:negative regulation of cAMP-mediated signaling][GO:0004115:3',5'-cyclic-AMP pho…	[ssc00230:Purine metabolism][ssc05032:Morphine addiction]	-
ENSSSCG00000033594	-	0.226669636	0.245257832	0.505854818	0.900878234	-1.568201789	0.0233729	DOWN	lymphocyte antigen 6 family member K [Source:NCBI gene;Acc:110260195]	-	-	-
ENSSSCG00000030660	PDIK1L	0.467526961	0.578133513	2.078226805	1.014605707	-1.550802641	0.001953978	DOWN	PDLIM1 interacting kinase 1 like [Source:NCBI gene;Acc:100624130]	[GO:0004672:protein kinase activity][GO:0005524:ATP binding][GO:0006468:protein phosphorylation][GO:0000166:nucleotide binding][GO:0004674:protein serine/threonine kinase activity][GO:0005634:nucleus][GO:0004672:protein kinase activity][GO:0051321:meiotic cell cycle][GO:0004672:protein kinase activity][GO:0005524:ATP binding][GO:0006468:protein phosphorylation][GO:0000166:nucleotide binding][GO:0…	-	-
ENSSSCG00000013468	THOP1	1.676188998	0.968651842	6.00458884	1.897621736	-1.542312482	0.003533659	DOWN	thimet oligopeptidase 1 [Source:NCBI gene;Acc:397442]	[GO:0006508:proteolysis][GO:0004222:metalloendopeptidase activity][GO:0008237:metallopeptidase activity][GO:0016787:hydrolase activity][GO:0046872:metal ion binding][GO:0008233:peptidase activity][GO:0006508:proteolysis][GO:0004222:metalloendopeptidase activity][GO:0008237:metallopeptidase activity][GO:0016787:hydrolase activity][GO:0046872:metal ion binding][GO:0008233:peptidase activity][GO:000…	[ssc04614:Renin-angiotensin system][ssc05143:African trypanosomiasis]	-
ENSSSCG00000015652	IL10	2.197233085	0.497599254	6.047141698	2.112096517	-1.534525098	0.029273663	DOWN	interleukin 10 [Source:NCBI gene;Acc:397106]	[GO:0005576:extracellular region][GO:0006955:immune response][GO:0005125:cytokine activity][GO:0007165:signal transduction][GO:0005615:extracellular space][GO:0046983:protein dimerization activity][GO:0001818:negative regulation of cytokine production][GO:0001938:positive regulation of endothelial cell proliferation][GO:0002237:response to molecule of bacterial origin][GO:0002740:negative regulat…	[ssc04060:Cytokine-cytokine receptor interaction][ssc04630:Jak-STAT signaling pathway][ssc04660:T cell receptor signaling pathway][ssc04672:Intestinal immune network for IgA production][ssc05133:Pertussis][ssc05140:Leishmaniasis][ssc05142:Chagas disease (American trypanosomiasis)][ssc05143:African trypanosomiasis][ssc05144:Malaria][ssc05145:Toxoplasmosis][ssc05146:Amoebiasis][ssc05150:Staphylococ…	-
ENSSSCG00000016159	CPS1	0.344144941	0.071608996	0.729199368	0.603223117	-1.515365918	0.031906072	DOWN	carbamoyl-phosphate synthase 1 [Source:NCBI gene;Acc:100157716]	[GO:0046872:metal ion binding][GO:0005524:ATP binding][GO:0006807:nitrogen compound metabolic process][GO:0006207:'de novo' pyrimidine nucleobase biosynthetic process][GO:0006541:glutamine metabolic process][GO:0004088:carbamoyl-phosphate synthase (glutamine-hydrolyzing) activity][GO:0000166:nucleotide binding][GO:0005737:cytoplasm][GO:0006526:arginine biosynthetic process][GO:0004087:carbamoyl-p…	[ssc00250:Alanine, aspartate and glutamate metabolism][ssc00330:Arginine and proline metabolism][ssc00910:Nitrogen metabolism]	-
ENSSSCG00000017544	-	2.148000477	1.529045196	7.727518561	4.013904715	-1.508898705	0.002565899	DOWN	ATP synthase membrane subunit c locus 1 [Source:NCBI gene;Acc:574054]	[GO:0015078:proton transmembrane transporter activity][GO:0015986:ATP synthesis coupled proton transport][GO:0045263:proton-transporting ATP synthase complex, coupling factor F(o)][GO:0015991:ATP hydrolysis coupled proton transport][GO:0033177:proton-transporting two-sector ATPase complex, proton-transporting domain][GO:0016020:membrane][GO:0016021:integral component of membrane][GO:0006811:ion t…	[ssc00190:Oxidative phosphorylation][ssc05010:Alzheimer's disease][ssc05012:Parkinson's disease][ssc05016:Huntington's disease]	-
ENSSSCG00000011896	ADPRH	0.560510623	0.94926627	2.486225367	2.376212729	-1.502664332	0.001417047	DOWN	ADP-ribosylarginine hydrolase [Source:NCBI gene;Acc:100153158]	[GO:0000287:magnesium ion binding][GO:0003875:ADP-ribosylarginine hydrolase activity][GO:0051725:protein de-ADP-ribosylation][GO:0016787:hydrolase activity][GO:0005623:cell][GO:0006886:intracellular protein transport][GO:0005096:GTPase activator activity][GO:0017137:Rab GTPase binding][GO:0090630:activation of GTPase activity][GO:0006464:cellular protein modification process][GO:0003875:ADP-ribos…	-	-
ENSSSCG00000011077	-	0.233001912	0.504218781	1.228158477	1.152411929	-1.489895479	0.047556657	DOWN	methionine sulfoxide reductase B2 [Source:NCBI gene;Acc:100624041]	[GO:0055114:oxidation-reduction process][GO:0006979:response to oxidative stress][GO:0016671:oxidoreductase activity, acting on a sulfur group of donors, disulfide as acceptor][GO:0033743:peptide-methionine (R)-S-oxide reductase activity][GO:0030091:protein repair][GO:0016491:oxidoreductase activity][GO:0046872:metal ion binding][GO:0034599:cellular response to oxidative stress][GO:0033743:peptid…	-	-
ENSSSCG00000003922	UROD	0.094581197	0.221731016	0.562867384	0.467792299	-1.47243957	0.041750292	DOWN	uroporphyrinogen decarboxylase [Source:NCBI gene;Acc:100514239]	[GO:0006779:porphyrin-containing compound biosynthetic process][GO:0004853:uroporphyrinogen decarboxylase activity][GO:0006779:porphyrin-containing compound biosynthetic process][GO:0004853:uroporphyrinogen decarboxylase activity][GO:0005829:cytosol][GO:0016829:lyase activity][GO:0006782:protoporphyrinogen IX biosynthetic process][GO:0016831:carboxy-lyase activity][GO:0006783:heme biosynthetic pr…	[ssc00860:Porphyrin and chlorophyll metabolism]	-
ENSSSCG00000004195	ARG1	0.648964437	0.146288167	1.875871351	0.773775366	-1.453970366	0.034746925	DOWN	arginase 1 [Source:NCBI gene;Acc:397115]	[GO:0046872:metal ion binding][GO:0016813:hydrolase activity, acting on carbon-nitrogen (but not peptide) bonds, in linear amidines][GO:0004053:arginase activity][GO:0006525:arginine metabolic process][GO:0005737:cytoplasm][GO:0005829:cytosol][GO:0016787:hydrolase activity][GO:0005737:cytoplasm][GO:0030145:manganese ion binding][GO:0000050:urea cycle][GO:0019547:arginine catabolic process to orni…	[ssc00330:Arginine and proline metabolism][ssc05146:Amoebiasis]	-
ENSSSCG00000038126	MGAT3	0.260445757	0.132613546	1.000305879	0.324743031	-1.446778798	0.03194863	DOWN	mannosyl (beta-1,4-)-glycoprotein beta-1,4-N-acetylglucosaminyltransferase [Source:NCBI gene;Acc:100625969]	[GO:0016020:membrane][GO:0003830:beta-1,4-mannosylglycoprotein 4-beta-N-acetylglucosaminyltransferase activity][GO:0006487:protein N-linked glycosylation][GO:0008104:protein localization][GO:0030334:regulation of cell migration][GO:0016020:membrane][GO:0003830:beta-1,4-mannosylglycoprotein 4-beta-N-acetylglucosaminyltransferase activity][GO:0006487:protein N-linked glycosylation]	-	-
ENSSSCG00000032538	GCM1	0.254680223	0.330678535	1.091261902	0.877243303	-1.443009691	0.002409993	DOWN	glial cells missing transcription factor 1 [Source:NCBI gene;Acc:414910]	[GO:0006355:regulation of transcription, DNA-templated][GO:0003677:DNA binding][GO:0001228:DNA-binding transcription activator activity, RNA polymerase II-specific][GO:0000978:RNA polymerase II proximal promoter sequence-specific DNA binding][GO:0000981:DNA-binding transcription factor activity, RNA polymerase II-specific][GO:0003700:DNA-binding transcription factor activity][GO:0008134:transcrip…	-	GCM
ENSSSCG00000002440	-	0.070976963	0.127995794	0.289642233	0.401196948	-1.43591295	0.041681667	DOWN	coiled-coil domain containing 88C [Source:NCBI gene;Acc:100152429]	[GO:0016055:Wnt signaling pathway][GO:0031122:cytoplasmic microtubule organization][GO:0005737:cytoplasm][GO:0051959:dynein light intermediate chain binding][GO:0008017:microtubule binding][GO:0005813:centrosome][GO:0030705:cytoskeleton-dependent intracellular transport][GO:0030165:PDZ domain binding][GO:0043621:protein self-association][GO:0001932:regulation of protein phosphorylation][GO:003109…	-	-
ENSSSCG00000040003	UAP1L1	0.122607835	0.060301079	0.375252817	0.271703264	-1.427953987	0.04294849	DOWN	UDP-N-acetylglucosamine pyrophosphorylase 1 like 1 [Source:NCBI gene;Acc:110258063]	[GO:0070569:uridylyltransferase activity]	-	-
ENSSSCG00000000971	HDAC10	0.283083419	0.353420613	1.666160462	0.600047881	-1.405481664	0.01329009	DOWN	histone deacetylase 10 [Source:NCBI gene;Acc:100518786]	[GO:0016787:hydrolase activity][GO:0016787:hydrolase activity][GO:0004407:histone deacetylase activity][GO:0019213:deacetylase activity][GO:0019899:enzyme binding][GO:0033558:protein deacetylase activity][GO:0042826:histone deacetylase binding][GO:0000122:negative regulation of transcription by RNA polymerase II][GO:0006355:regulation of transcription, DNA-templated][GO:0006476:protein deacetylat…	[ssc05034:Alcoholism][ssc05203:Viral carcinogenesis]	-
ENSSSCG00000022975	AMT	0.418428767	0.161693678	0.914743295	1.20370087	-1.402526918	0.02749137	DOWN	aminomethyltransferase [Source:NCBI gene;Acc:396679]	[GO:0005515:protein binding][GO:0004047:aminomethyltransferase activity][GO:0006546:glycine catabolic process][GO:0016740:transferase activity][GO:0005739:mitochondrion][GO:0008483:transaminase activity][GO:0032259:methylation][GO:0005515:protein binding][GO:0004047:aminomethyltransferase activity][GO:0006546:glycine catabolic process][GO:0016740:transferase activity][GO:0008168:methyltransferase…	[ssc00260:Glycine, serine and threonine metabolism][ssc00670:One carbon pool by folate]	-
ENSSSCG00000017459	KRT20	0.158668745	0.171680482	0.647494167	0.55253865	-1.388477723	0.041665972	DOWN	keratin 20 [Source:NCBI gene;Acc:100520330]	[GO:0005198:structural molecule activity][GO:0005882:intermediate filament][GO:0009267:cellular response to starvation][GO:0045109:intermediate filament organization][GO:0050708:regulation of protein secretion][GO:0005737:cytoplasm][GO:0005829:cytosol]	-	-
ENSSSCG00000007507	PCK1	1.125412068	0.710326307	5.303328012	1.51934898	-1.382519671	0.000443338	DOWN	phosphoenolpyruvate carboxykinase 1 [Source:NCBI gene;Acc:100144531]	[GO:0005525:GTP binding][GO:0006094:gluconeogenesis][GO:0004611:phosphoenolpyruvate carboxykinase activity][GO:0017076:purine nucleotide binding][GO:0004613:phosphoenolpyruvate carboxykinase (GTP) activity][GO:0016301:kinase activity][GO:0016310:phosphorylation][GO:0005829:cytosol][GO:0005739:mitochondrion][GO:0004613:phosphoenolpyruvate carboxykinase (GTP) activity][GO:0030145:manganese ion bind…	[ssc00010:Glycolysis / Gluconeogenesis][ssc00020:Citrate cycle (TCA cycle)][ssc00620:Pyruvate metabolism][ssc03320:PPAR signaling pathway][ssc04151:PI3K-Akt signaling pathway][ssc04910:Insulin signaling pathway][ssc04920:Adipocytokine signaling pathway][ssc04964:Proximal tubule bicarbonate reclamation]	-
ENSSSCG00000015926	ABCB11	0.056367284	0.097583553	0.253025485	0.322598502	-1.382128553	0.043464954	DOWN	ATP binding cassette subfamily B member 11 [Source:NCBI gene;Acc:100518154]	[GO:0016021:integral component of membrane][GO:0005524:ATP binding][GO:0055085:transmembrane transport][GO:0016887:ATPase activity][GO:0042626:ATPase activity, coupled to transmembrane movement of substances][GO:0015721:bile acid and bile salt transport][GO:0000166:nucleotide binding][GO:0016020:membrane][GO:0099131:ATP hydrolysis coupled ion transmembrane transport][GO:0016021:integral component…	[ssc02010:ABC transporters][ssc04976:Bile secretion]	-
ENSSSCG00000000867	-	0.140441702	0.303917437	1.060259779	0.595384543	-1.342369315	0.035593719	DOWN	Spi-C transcription factor [Source:NCBI gene;Acc:102164462]	[GO:0003700:DNA-binding transcription factor activity][GO:0043565:sequence-specific DNA binding][GO:0006355:regulation of transcription, DNA-templated][GO:0003677:DNA binding][GO:0005634:nucleus][GO:0003700:DNA-binding transcription factor activity][GO:0043565:sequence-specific DNA binding][GO:0006355:regulation of transcription, DNA-templated][GO:0003677:DNA binding][GO:0005634:nucleus][GO:00056…	-	ETS
ENSSSCG00000015911	SCN3A	0.174387637	0.068613968	0.671205623	0.252032035	-1.326513287	0.010616052	DOWN	sodium voltage-gated channel alpha subunit 3 [Source:NCBI gene;Acc:100625056]	[GO:0016020:membrane][GO:0005216:ion channel activity][GO:0006811:ion transport][GO:0055085:transmembrane transport][GO:0005515:protein binding][GO:0006814:sodium ion transport][GO:0005248:voltage-gated sodium channel activity][GO:0001518:voltage-gated sodium channel complex][GO:0016021:integral component of membrane][GO:0005886:plasma membrane][GO:0034220:ion transmembrane transport][GO:0005244:…	-	-
ENSSSCG00000003229	ETFB	0.608162729	1.46230116	4.825694375	2.93631489	-1.30238234	0.006372098	DOWN	electron transfer flavoprotein subunit beta [Source:NCBI gene;Acc:396614]	[GO:0009055:electron transfer activity][GO:0000166:nucleotide binding][GO:0055114:oxidation-reduction process][GO:0005739:mitochondrion][GO:0022900:electron transport chain][GO:0005759:mitochondrial matrix][GO:0005759:mitochondrial matrix][GO:0009055:electron transfer activity][GO:0009055:electron transfer activity][GO:0033539:fatty acid beta-oxidation using acyl-CoA dehydrogenase][GO:0033539:fat…	-	-
ENSSSCG00000030659	-	3.475215594	5.264284174	13.47255083	19.88918518	-1.283639797	0.047333161	DOWN		-	-	-
ENSSSCG00000016642	GPR85	0.565506025	0.632980061	2.22813624	2.356055782	-1.264794236	9.43E-05	DOWN	G protein-coupled receptor 85 [Source:NCBI gene;Acc:100736987]	[GO:0016021:integral component of membrane][GO:0007186:G protein-coupled receptor signaling pathway][GO:0004930:G protein-coupled receptor activity][GO:0016020:membrane][GO:0005886:plasma membrane][GO:0005783:endoplasmic reticulum][GO:0005886:plasma membrane][GO:0016021:integral component of membrane][GO:0007186:G protein-coupled receptor signaling pathway][GO:0004930:G protein-coupled receptor a…	-	-
ENSSSCG00000005494	TNC	0.048817403	0.105641415	0.434001222	0.147825076	-1.246176421	0.020805641	DOWN	tenascin C [Source:NCBI gene;Acc:397460]	[GO:0005515:protein binding][GO:0007155:cell adhesion][GO:0042127:regulation of cell population proliferation][GO:0062023:collagen-containing extracellular matrix][GO:0045545:syndecan binding][GO:0007528:neuromuscular junction development][GO:0008284:positive regulation of cell population proliferation][GO:0009611:response to wounding][GO:0010628:positive regulation of gene expression][GO:0014012…	[ssc04151:PI3K-Akt signaling pathway][ssc04510:Focal adhesion][ssc04512:ECM-receptor interaction][ssc05206:MicroRNAs in cancer]	-
ENSSSCG00000012516	-	0.643053692	1.070442679	4.390435667	2.09703343	-1.226346811	0.00404308	DOWN	melanoma antigen preferentially expressed in tumors-like [Source:NCBI gene;Acc:100622504]	[GO:0005515:protein binding][GO:0045892:negative regulation of transcription, DNA-templated][GO:0043066:negative regulation of apoptotic process][GO:0008284:positive regulation of cell population proliferation][GO:0045596:negative regulation of cell differentiation][GO:0005515:protein binding][GO:0045892:negative regulation of transcription, DNA-templated][GO:0043066:negative regulation of apopto…	-	-
ENSSSCG00000008802	BEND4	0.349124683	0.453305864	1.638411048	1.443067482	-1.222908602	0.008403273	DOWN	BEN domain containing 4 [Source:NCBI gene;Acc:100514664]	-	-	-
ENSSSCG00000001746	PKHD1	0.041922896	0.045360811	0.122962762	0.233266332	-1.219223185	0.01794525	DOWN	PKHD1 ciliary IPT domain containing fibrocystin/polyductin [Source:NCBI gene;Acc:100517169]	[GO:0010824:regulation of centrosome duplication][GO:0016020:membrane][GO:0016021:integral component of membrane][GO:0005929:cilium][GO:0001822:kidney development][GO:0006874:cellular calcium ion homeostasis][GO:0008284:positive regulation of cell population proliferation][GO:0032006:regulation of TOR signaling][GO:0032088:negative regulation of NF-kappaB transcription factor activity][GO:0043066…	-	-
ENSSSCG00000005369	FOXE1	0.60707866	0.394117532	3.034768227	1.093793573	-1.212209179	0.022283198	DOWN	forkhead box E1 [Source:NCBI gene;Acc:100157892]	[GO:0003700:DNA-binding transcription factor activity][GO:0043565:sequence-specific DNA binding][GO:0006355:regulation of transcription, DNA-templated][GO:0003677:DNA binding][GO:0005634:nucleus][GO:0005634:nucleus][GO:0000981:DNA-binding transcription factor activity, RNA polymerase II-specific][GO:0030154:cell differentiation][GO:0006357:regulation of transcription by RNA polymerase II][GO:0009…	-	Fork_head
ENSSSCG00000023716	TNFAIP6	0.246408051	0.152351377	0.86189146	0.820769131	-1.201526369	0.036340481	DOWN	TNF alpha induced protein 6 [Source:NCBI gene;Acc:100286870]	[GO:0007155:cell adhesion][GO:0005540:hyaluronic acid binding][GO:0005615:extracellular space][GO:0050728:negative regulation of inflammatory response][GO:0050728:negative regulation of inflammatory response][GO:0007155:cell adhesion][GO:0005540:hyaluronic acid binding][GO:0005615:extracellular space][GO:0050728:negative regulation of inflammatory response]	-	-
ENSSSCG00000024402	-	0.365695783	0.146549967	1.492328473	0.67467641	-1.199159648	0.001985311	DOWN	pregnancy zone protein [Source:NCBI gene;Acc:100153288]	[GO:0005576:extracellular region][GO:0005615:extracellular space][GO:0004866:endopeptidase inhibitor activity][GO:0010951:negative regulation of endopeptidase activity][GO:0005576:extracellular region][GO:0005615:extracellular space][GO:0004866:endopeptidase inhibitor activity][GO:0010951:negative regulation of endopeptidase activity][GO:0007566:embryo implantation][GO:0005576:extracellular regio…	-	-
ENSSSCG00000004420	TRAF3IP2	0.165889493	0.25129072	0.609264482	1.195554203	-1.196027536	0.027237184	DOWN	TRAF3 interacting protein 2 [Source:NCBI gene;Acc:100157000]	[GO:0006959:humoral immune response][GO:0043123:positive regulation of I-kappaB kinase/NF-kappaB signaling][GO:0005102:signaling receptor binding][GO:0001783:B cell apoptotic process][GO:0002230:positive regulation of defense response to virus by host][GO:0006959:humoral immune response][GO:0043123:positive regulation of I-kappaB kinase/NF-kappaB signaling][GO:0048305:immunoglobulin secretion]	-	-
ENSSSCG00000007961	OR1F1	0.940005237	0.469426614	4.278577433	1.992515681	-1.181135938	0.008123588	DOWN	olfactory receptor 1361 [Source:NCBI gene;Acc:100516963]	[GO:0016021:integral component of membrane][GO:0004984:olfactory receptor activity][GO:0007186:G protein-coupled receptor signaling pathway][GO:0004930:G protein-coupled receptor activity][GO:0016020:membrane][GO:0007165:signal transduction][GO:0007186:G protein-coupled receptor signaling pathway][GO:0005886:plasma membrane][GO:0007608:sensory perception of smell][GO:0050896:response to stimulus]…	[ssc04740:Olfactory transduction]	-
ENSSSCG00000017118	TERT	0.140524486	0.15204829	1.064980828	0.234038943	-1.178387475	0.02497077	DOWN	telomerase reverse transcriptase [Source:NCBI gene;Acc:492280]	[GO:0003677:DNA binding][GO:0003964:RNA-directed DNA polymerase activity][GO:0003721:telomerase RNA reverse transcriptase activity][GO:0005634:nucleus][GO:0005737:cytoplasm][GO:0046872:metal ion binding][GO:0016740:transferase activity][GO:0005694:chromosome][GO:0016779:nucleotidyltransferase activity][GO:0005654:nucleoplasm][GO:0005730:nucleolus][GO:0000781:chromosome, telomeric region][GO:00166…	[ssc05166:HTLV-I infection]	-
ENSSSCG00000033844	CYP1B1	0.095814075	0.082937098	0.586495983	0.213250512	-1.17777208	0.009101423	DOWN	cytochrome P450 1B1 [Source:NCBI gene;Acc:100625479]	[GO:0055114:oxidation-reduction process][GO:0020037:heme binding][GO:0005506:iron ion binding][GO:0016705:oxidoreductase activity, acting on paired donors, with incorporation or reduction of molecular oxygen][GO:0004497:monooxygenase activity][GO:0006805:xenobiotic metabolic process][GO:0008202:steroid metabolic process][GO:0042572:retinol metabolic process][GO:0016491:oxidoreductase activity][GO…	[ssc00140:Steroid hormone biosynthesis][ssc00380:Tryptophan metabolism][ssc00980:Metabolism of xenobiotics by cytochrome P450][ssc04913:Ovarian steroidogenesis][ssc05204:Chemical carcinogenesis][ssc05206:MicroRNAs in cancer]	-
ENSSSCG00000007568	IQCE	0.010321901	0.1005152	0.136894982	0.382885764	-1.165227472	0.044095295	DOWN	IQ motif containing E [Source:NCBI gene;Acc:100525687]	[GO:0005515:protein binding][GO:0005515:protein binding][GO:0005515:protein binding][GO:0005515:protein binding]	-	-
ENSSSCG00000038852	-	0.381236338	0.216071365	1.796516499	1.154430317	-1.16515068	0.000237283	DOWN	zinc finger protein 764 [Source:NCBI gene;Acc:100620532]	[GO:0006355:regulation of transcription, DNA-templated][GO:0003676:nucleic acid binding][GO:0005622:intracellular][GO:0046872:metal ion binding]	-	zf-C2H2
ENSSSCG00000027387	MS4A12	0.196748197	0.170306132	1.204332738	0.625566515	-1.154479062	0.026100698	DOWN	membrane spanning 4-domains A12 [Source:NCBI gene;Acc:100627859]	[GO:0016021:integral component of membrane][GO:0016020:membrane][GO:0016021:integral component of membrane][GO:0016020:membrane][GO:0016021:integral component of membrane][GO:0016020:membrane]	-	-
ENSSSCG00000017577	-	0.15457086	0.055748849	0.490600094	0.582474036	-1.153109166	0.011885907	DOWN		[GO:0016020:membrane][GO:0016021:integral component of membrane]	-	-
ENSSSCG00000001789	TMC3	0.613107141	0.299593408	3.248516213	1.530167664	-1.136193081	5.51E-05	DOWN	transmembrane channel like 3 [Source:NCBI gene;Acc:100152791]	[GO:0016021:integral component of membrane][GO:0005887:integral component of plasma membrane][GO:0016020:membrane][GO:0016021:integral component of membrane][GO:0005887:integral component of plasma membrane][GO:0016020:membrane][GO:0034220:ion transmembrane transport][GO:0055085:transmembrane transport][GO:0005216:ion channel activity][GO:0008381:mechanosensitive ion channel activity]	-	-
ENSSSCG00000021181	DHCR7	0.036581217	0.052774779	0.223920512	0.245545496	-1.135628985	0.03383712	DOWN	7-dehydrocholesterol reductase [Source:NCBI gene;Acc:100627707]	[GO:0055114:oxidation-reduction process][GO:0016020:membrane][GO:0016628:oxidoreductase activity, acting on the CH-CH group of donors, NAD or NADP as acceptor][GO:0016021:integral component of membrane][GO:0016126:sterol biosynthetic process][GO:0030176:integral component of endoplasmic reticulum membrane][GO:0006695:cholesterol biosynthetic process][GO:0009918:sterol delta7 reductase activity][G…	[ssc00100:Steroid biosynthesis]	-
ENSSSCG00000008282	WDR54	0.143172308	0.387283124	2.044897501	0.872505856	-1.112798257	0.004576359	DOWN	WD repeat domain 54 [Source:NCBI gene;Acc:100513590]	[GO:0005515:protein binding][GO:0008017:microtubule binding][GO:0005515:protein binding][GO:0008017:microtubule binding]	-	-
ENSSSCG00000008799	LIMCH1	0.045732661	0.0197932	0.251944404	0.145408304	-1.11217784	0.020689326	DOWN	LIM and calponin homology domains 1 [Source:NCBI gene;Acc:100515040]	[GO:0005515:protein binding][GO:0003779:actin binding][GO:0031032:actomyosin structure organization][GO:0046872:metal ion binding][GO:0005515:protein binding][GO:0003779:actin binding][GO:0031032:actomyosin structure organization][GO:0046872:metal ion binding][GO:0005515:protein binding][GO:0003779:actin binding][GO:0031032:actomyosin structure organization][GO:0046872:metal ion binding][GO:00055…	-	-
ENSSSCG00000013777	CLEC17A	0.064218315	0.185292215	0.82986171	0.70330033	-1.103889389	0.003408316	DOWN	C-type lectin domain containing 17A [Source:NCBI gene;Acc:100514755]	[GO:0030246:carbohydrate binding][GO:0016020:membrane][GO:0016021:integral component of membrane][GO:0030246:carbohydrate binding][GO:0016020:membrane][GO:0016021:integral component of membrane][GO:0005537:mannose binding][GO:0042806:fucose binding][GO:0009986:cell surface][GO:0030246:carbohydrate binding][GO:0016020:membrane][GO:0016021:integral component of membrane][GO:0030246:carbohydrate bin…	-	-
ENSSSCG00000032780	-	0.053887837	0.019435648	0.183254217	0.323638288	-1.103240942	0.047639748	DOWN	keratin-associated protein 10-7-like [Source:NCBI gene;Acc:100623490]	[GO:0045095:keratin filament][GO:0005882:intermediate filament][GO:0045095:keratin filament][GO:0005882:intermediate filament][GO:0045095:keratin filament][GO:0005882:intermediate filament][GO:0045095:keratin filament][GO:0005882:intermediate filament][GO:0045095:keratin filament][GO:0005882:intermediate filament][GO:0045095:keratin filament][GO:0005882:intermediate filament][GO:0045095:keratin f…	-	-
ENSSSCG00000033216	HRK	1.233953363	0.534057815	8.812137554	3.661830658	-1.101396031	0.010172689	DOWN	harakiri, BCL2 interacting protein [Source:NCBI gene;Acc:100155596]	[GO:0042981:regulation of apoptotic process][GO:0016020:membrane][GO:0016021:integral component of membrane][GO:0032464:positive regulation of protein homooligomerization][GO:0043065:positive regulation of apoptotic process][GO:0090200:positive regulation of release of cytochrome c from mitochondria][GO:0005739:mitochondrion]	-	-
ENSSSCG00000015657	PIGR	0.014676627	0.063520774	0.299461319	0.279988529	-1.087657296	0.016881061	DOWN	polymeric immunoglobulin receptor [Source:NCBI gene;Acc:397315]	[GO:0016020:membrane][GO:0016021:integral component of membrane][GO:0016020:membrane][GO:0016021:integral component of membrane][GO:0016020:membrane][GO:0016021:integral component of membrane][GO:0016020:membrane][GO:0016021:integral component of membrane][GO:0016020:membrane][GO:0016021:integral component of membrane][GO:0001792:polymeric immunoglobulin receptor activity][GO:0001580:detection of…	[ssc04672:Intestinal immune network for IgA production]	-
ENSSSCG00000006399	VSIG8	0.117337167	0.190439221	0.957657178	1.492307511	-1.082168991	0.011377783	DOWN	V-set and immunoglobulin domain-containing protein 8 [Source:NCBI gene;Acc:100514765]	[GO:0016020:membrane][GO:0016021:integral component of membrane]	-	-
ENSSSCG00000032797	RXFP3	0.096615923	0.052269488	0.591404247	0.614386177	-1.067461322	0.045199987	DOWN		[GO:0016021:integral component of membrane][GO:0007186:G protein-coupled receptor signaling pathway][GO:0004930:G protein-coupled receptor activity][GO:0016020:membrane][GO:0005623:cell][GO:0008528:G protein-coupled peptide receptor activity][GO:0051482:positive regulation of cytosolic calcium ion concentration involved in phospholipase C-activating G protein-coupled signaling pathway]	-	-
ENSSSCG00000013330	KCNA4	0.014193421	0.030714723	0.115840798	0.255727524	-1.063754957	0.041933305	DOWN	potassium voltage-gated channel subfamily A member 4 [Source:NCBI gene;Acc:100037947]	[GO:0016020:membrane][GO:0016021:integral component of membrane][GO:0005216:ion channel activity][GO:0006811:ion transport][GO:0055085:transmembrane transport][GO:0005249:voltage-gated potassium channel activity][GO:0006813:potassium ion transport][GO:0005515:protein binding][GO:0051260:protein homooligomerization][GO:0008076:voltage-gated potassium channel complex][GO:0030955:potassium ion bindi…	-	-
ENSSSCG00000029484	EMB	0.082065332	0.044397577	0.209307226	0.869763564	-1.062998542	0.046493897	DOWN	embigin [Source:NCBI gene;Acc:100622067]	[GO:0016020:membrane][GO:0016021:integral component of membrane][GO:0005886:plasma membrane][GO:0007411:axon guidance][GO:0030424:axon][GO:0007156:homophilic cell adhesion via plasma membrane adhesion molecules][GO:0098632:cell-cell adhesion mediator activity][GO:0070593:dendrite self-avoidance]	-	-
ENSSSCG00000005267	ANXA1	0.079405719	0.068733951	0.486057349	0.774249776	-1.061875459	0.000571217	DOWN	annexin A1 [Source:NCBI gene;Acc:396942]	[GO:0005509:calcium ion binding][GO:0005544:calcium-dependent phospholipid binding][GO:0004859:phospholipase inhibitor activity][GO:0005615:extracellular space][GO:0042127:regulation of cell population proliferation][GO:0043434:response to peptide hormone][GO:0005886:plasma membrane][GO:0006954:inflammatory response][GO:0030674:protein binding, bridging][GO:0070365:hepatocyte differentiation][GO:…	-	-
ENSSSCG00000027465	NLGN3	0	0.030112351	0.113568946	0.221216678	-1.061721478	0.039739111	DOWN	neuroligin 3 [Source:NCBI gene;Acc:106504062]	[GO:0016020:membrane][GO:0005887:integral component of plasma membrane][GO:0007155:cell adhesion][GO:0045202:synapse][GO:0050804:modulation of chemical synaptic transmission][GO:0042043:neurexin family protein binding][GO:0050808:synapse organization][GO:0016021:integral component of membrane][GO:0098794:postsynapse][GO:0097110:scaffold protein binding][GO:0002087:regulation of respiratory gaseou…	-	-
ENSSSCG00000004399	SLC22A16	0	0.031746706	0.269399092	0.093289308	-1.059125727	0.03707849	DOWN	solute carrier family 22 member 16 [Source:NCBI gene;Acc:100525793]	[GO:0016021:integral component of membrane][GO:0055085:transmembrane transport][GO:0022857:transmembrane transporter activity][GO:0016020:membrane][GO:1902603:carnitine transmembrane transport][GO:0005275:amine transmembrane transporter activity][GO:0015101:organic cation transmembrane transporter activity][GO:0015101:organic cation transmembrane transporter activity][GO:0015226:carnitine transme…	-	-
ENSSSCG00000016698	HOXA11	0.026452126	0.028621351	0.188904852	0.588737046	-1.048724385	0.017453826	DOWN	homeobox A11 [Source:NCBI gene;Acc:100521236]	[GO:0043565:sequence-specific DNA binding][GO:0006355:regulation of transcription, DNA-templated][GO:0003677:DNA binding][GO:0005634:nucleus][GO:0001501:skeletal system development][GO:0001656:metanephros development][GO:0001658:branching involved in ureteric bud morphogenesis][GO:0001759:organ induction][GO:0007275:multicellular organism development][GO:0007283:spermatogenesis][GO:0007338:single…	-	Homeobox
ENSSSCG00000036743	-	0	0.027996193	0.277168087	0.191959214	-1.046141396	0.006946487	DOWN	natural killer cells antigen CD94-like [Source:NCBI gene;Acc:106507518]	[GO:0030246:carbohydrate binding][GO:0016020:membrane][GO:0016021:integral component of membrane][GO:0030246:carbohydrate binding][GO:0016020:membrane][GO:0016021:integral component of membrane]	-	-
ENSSSCG00000022251	UABP-2	0.048376581	0	0.59224431	0.358901016	-1.045716615	0.039755418	DOWN	uteroferrin associated basic protein-2 [Source:NCBI gene;Acc:396843]	[GO:0005615:extracellular space][GO:0005615:extracellular space][GO:0004867:serine-type endopeptidase inhibitor activity][GO:0010951:negative regulation of endopeptidase activity][GO:0005615:extracellular space][GO:0005615:extracellular space][GO:0004867:serine-type endopeptidase inhibitor activity][GO:0010951:negative regulation of endopeptidase activity]	-	-
ENSSSCG00000023013	RF00412	0.516016861	0	4.737954477	6.015864653	-1.026599052	0.033653984	DOWN	small nucleolar RNA, H/ACA box 21B [Source:HGNC Symbol;Acc:HGNC:52195]	-	-	-
ENSSSCG00000029719	RF00440	0	0	5.345384538	7.774348167	-1.025856232	0.039672746	DOWN	small nucleolar RNA, C/D box 37 [Source:HGNC Symbol;Acc:HGNC:10166]	-	-	-
ENSSSCG00000000896	NTN4	0	0	0.093050347	0.135332788	-1.025709825	0.039672746	DOWN	netrin 4 [Source:NCBI gene;Acc:100516554]	[GO:0005515:protein binding][GO:0005576:extracellular region][GO:0009887:animal organ morphogenesis][GO:0016477:cell migration][GO:0009888:tissue development][GO:0034446:substrate adhesion-dependent cell spreading][GO:0070831:basement membrane assembly][GO:0043256:laminin complex][GO:0043237:laminin-1 binding][GO:0016322:neuron remodeling][GO:0060668:regulation of branching involved in salivary g…	[ssc04360:Axon guidance]	-
ENSSSCG00000021968	SLC19A3	0	0	0.062322869	0.129489463	-1.02502614	0.040359259	DOWN	solute carrier family 19 member 3 [Source:NCBI gene;Acc:100513826]	[GO:0016021:integral component of membrane][GO:0090482:vitamin transmembrane transporter activity][GO:0051180:vitamin transport][GO:0016020:membrane][GO:0005886:plasma membrane][GO:0015234:thiamine transmembrane transporter activity][GO:0055085:transmembrane transport][GO:0015234:thiamine transmembrane transporter activity][GO:0071934:thiamine transmembrane transport][GO:0016021:integral componen…	[ssc04977:Vitamin digestion and absorption]	-
ENSSSCG00000034103	-	0	0	2.542317037	2.054197686	-1.010330451	0.015108835	DOWN		[GO:0006355:regulation of transcription, DNA-templated][GO:0003676:nucleic acid binding][GO:0005622:intracellular]	-	-
ENSSSCG00000003225	-	0	0	0.113012286	0.091314173	-1.006147758	0.015108835	DOWN	carcinoembryonic antigen related cell adhesion molecule 18 [Source:NCBI gene;Acc:100624721]	[GO:0016020:membrane][GO:0016021:integral component of membrane][GO:0016020:membrane][GO:0016021:integral component of membrane]	-	-
ENSSSCG00000031843	-	0	0	0.827261893	0.625024899	-1.002404985	0.007758648	DOWN		[GO:0016021:integral component of membrane][GO:0004984:olfactory receptor activity][GO:0007186:G protein-coupled receptor signaling pathway][GO:0004930:G protein-coupled receptor activity][GO:0016020:membrane][GO:0007165:signal transduction][GO:0005886:plasma membrane][GO:0007608:sensory perception of smell][GO:0050896:response to stimulus][GO:0050911:detection of chemical stimulus involved in se…	-	-
